# Supplementary material for: Compensation machining of freeform based on fast tool servo system
Source: PLoS One. 2023 Mar 16;18(3):e0282752. doi: 10.1371/journal.pone.0282752 (PMC10019709; doi:10.1371/journal.pone.0282752)
Supplement: S1 Data — (ZIP) [file pone.0282752.s001.zip]

Archive with 7 entries (7 files):
- ▒╧╥╡┬█╬─╙├═╝╩2╛▌/fig10.fig
- ▒╧╥╡┬█╬─╙├═╝╩2╛▌/fig11.dat
- ▒╧╥╡┬█╬─╙├═╝╩2╛▌/fig12.dat
- ▒╧╥╡┬█╬─╙├═╝╩2╛▌/fig13.dat
- ▒╧╥╡┬█╬─╙├═╝╩2╛▌/fig14.dat
- ▒╧╥╡┬█╬─╙├═╝╩2╛▌/fig8.m
- ▒╧╥╡┬█╬─╙├═╝╩2╛▌/fig9.xyz
