# Supplementary material for: Compensation machining of freeform based on fast tool servo system
Source: PLoS One. 2023 Mar 16;18(3):e0282752. doi: 10.1371/journal.pone.0282752 (PMC10019709; doi:10.1371/journal.pone.0282752)
Supplement: S1 Data — (ZIP) [file pone.0282752.s001.zip › ▒╧╥╡┬█╬─╙├═╝╩2╛▌/fig8.m]

clc;clear;

f = 1;
R = 40;

theta = [0:0.1:2*pi];
M = size(theta,2);
rho = R:-(f/M):f/M;
theta = repmat(theta,[1,(1/f)*R]);

% z = sin(theta).*rho;
% z = 791./1250 - (791.*cos(theta).*(rho./10 - (3.*rho.^3)./8000))./1250;
z =(3676749125411176073.*sin(theta).*((281474976710656.*rho)./5592962209053907 - (8362779449448983678075894352243135564742656.*rho.^3)./174954716391629791509786510746158798500759333643))./1441151880758558720000 - (16620999040292568884383318016.*rho.^2.*cos(2.*theta))./19550766419940724567877519977905625 - (5684341139410498579.*cos(theta).*((281474976710656.*rho)./5592962209053907 - (8362779449448983678075894352243135564742656.*rho.^3)./174954716391629791509786510746158798500759333643))./180143985094819840000 + (92330739295960758257711054848.*rho.^2.*sin(2.*theta))./19550766419940724567877519977905625 - (6378748297475112293.*rho.*cos(theta))./1789747906897250240000 + (1681768247710838749.*rho.*sin(theta))./447436976724312560000 - (12249647963293739938350473674752.*rho.^2)./19550766419940724567877519977905625 + (108539375479798557623891136894609096300505772334548854505472.*rho.^4)./611571948171330969830817872145097883351491245762563581741058250625 + 65227566816961370731./90071992547409920000;
x = rho.*cos(theta);y = rho.*sin(theta);
figure;
plot3(x,y,z,'b.-');
xlabel('X/mm','FontSize',14,'FontName','ËÎÌå','FontWeight','bold');
ylabel('Y/mm','FontSize',14,'FontName','ËÎÌå','FontWeight','bold');
zlabel('Ê¸¸ßZ/¦Ìm','FontSize',14,'FontName','ËÎÌå','FontWeight','bold');

% z = sin(theta)*rho;
% z = z(:);
% N =  size(rho,2);
% M = size(theta,1);
% rho = repmat(rho,[M,1]);
% theta =  repmat(theta,[1,N]);
% x = rho.*cos(theta);y = rho.*sin(theta);
% x = x(:);y = y(:);

% figure;
% plot3(x(1:1000),y(1:1000),z(1:1000),'b-');
% 
