# Supplementary material for: Compensation machining of freeform based on fast tool servo system
Source: PLoS One. 2023 Mar 16;18(3):e0282752. doi: 10.1371/journal.pone.0282752 (PMC10019709; doi:10.1371/journal.pone.0282752)
Supplement: S1 Data — (ZIP) [file pone.0282752.s001.zip › ▒╧╥╡┬█╬─╙├═╝╩2╛▌/fig9.xyz]

-0.04
-0.04
-0.04
-0.02
-0.05
-0.04
-0.04
-0.02
-0.01
-0.03
-0.04
-0.03
-0.03
-0.03
-0.04
-0.03
-0.04
-0.05
-0.05
-0.04
-0.02
-0.03
-0.02
-0.02
-0.03
-0.03
-0.03
-0.04
-0.03
-0.02
-0.05
-0.04
-0.03
-0.04
-0.05
-0.04
-0.04
-0.03
-0.03
-0.04
-0.02
-0.03
-0.03
-0.03
-0.03
-0.02
-0.03
-0.03
-0.04
-0.03
-0.02
-0.02
-0.02
-0.04
-0.03
-0.04
-0.04
-0.05
-0.03
-0.03
-0.03
-0.02
-0.03
-0.03
-0.03
-0.02
-0.02
-0.02
-0.04
-0.05
-0.03
-0.02
-0.03
-0.03
-0.02
-0.02
-0.03
-0.03
-0.02
-0.03
-0.04
-0.02
-0.03
-0.05
-0.03
-0.03
-0.02
-0.06
-0.04
-0.02
-0.03
-0.04
-0.04
-0.04
-0.03
-0.02
-0.03
-0.02
-0.03
-0.03
-0.01
-0.02
-0.02
-0.03
-0.04
-0.02
-0.03
-0.04
-0.04
-0.03
-0.03
-0.03
-0.03
-0.03
-0.01
-0.03
-0.03
-0.03
-0.03
-0.02
-0.03
-0.04
-0.05
-0.03
-0.03
-0.05
-0.04
-0.02
-0.03
-0.03
-0.04
-0.02
-0.02
-0.03
-0.04
-0.04
-0.03
-0.05
-0.04
-0.04
-0.04
-0.03
-0.03
-0.03
-0.03
-0.03
-0.03
-0.03
-0.04
-0.03
-0.04
-0.04
-0.04
-0.04
-0.06
-0.03
-0.03
-0.05
-0.04
-0.03
-0.03
-0.02
-0.04
-0.03
-0.03
-0.02
-0.03
-0.03
-0.05
-0.02
-0.05
-0.04
-0.05
-0.04
-0.02
-0.04
-0.03
-0.05
-0.04
-0.02
-0.03
-0.03
-0.04
-0.03
-0.03
-0.02
-0.02
-0.03
-0.02
-0.05
-0.03
-0.02
-0.03
-0.03
-0.03
-0.03
-0.02
-0.03
-0.02
-0.03
-0.02
-0.02
-0.03
-0.01
-0.03
-0.01
-0.02
-0.03
-0.02
-0.02
-0.02
-0.01
-0.02
-0.02
-0.02
-0.02
-0.02
-0.02
-0.01
-0.02
-0.03
-0.02
-0.01
-0.02
-0.03
-0.02
-0.02
-0.03
-0.02
-0.03
-0.04
-0.02
-0.02
-0.01
-0.02
-0.04
-0.04
-0.03
-0.02
-0.03
-0.03
-0.02
-0.02
-0.03
-0.02
-0.03
-0.03
-0.04
-0.04
-0.04
-0.04
-0.04
-0.02
-0.04
-0.04
-0.02
-0.04
-0.03
-0.03
-0.04
-0.03
-0.04
-0.04
-0.03
-0.03
-0.03
-0.05
-0.03
-0.05
-0.04
-0.03
-0.03
-0.02
-0.03
-0.03
-0.03
-0.04
-0.04
-0.03
-0.02
-0.02
-0.03
-0.04
-0.04
-0.02
-0.03
-0.03
-0.04
-0.04
-0.04
-0.03
-0.04
-0.05
-0.04
-0.05
-0.03
-0.02
-0.04
-0.04
-0.03
-0.05
-0.04
-0.04
-0.03
-0.04
-0.04
-0.03
-0.03
-0.03
-0.04
-0.05
-0.03
-0.04
-0.03
-0.03
-0.05
-0.04
-0.03
-0.03
-0.05
-0.04
-0.04
-0.03
-0.04
-0.04
-0.03
-0.02
-0.04
-0.02
-0.04
-0.05
-0.03
-0.03
-0.03
-0.04
-0.04
-0.04
-0.04
-0.03
-0.03
-0.03
-0.04
-0.02
-0.02
-0.04
-0.02
-0.03
-0.03
-0.03
-0.04
-0.05
-0.04
-0.03
-0.04
-0.03
-0.04
-0.04
-0.03
-0.04
-0.04
-0.05
-0.04
-0.05
-0.05
-0.04
-0.05
-0.05
-0.04
-0.04
-0.05
-0.04
-0.03
-0.04
-0.04
-0.04
-0.05
-0.03
-0.03
-0.02
-0.03
-0.04
-0.04
-0.04
-0.04
-0.04
-0.04
-0.03
-0.04
-0.03
-0.03
-0.04
-0.03
-0.02
-0.04
-0.06
-0.04
-0.03
-0.04
-0.04
-0.04
-0.05
-0.04
-0.05
-0.03
-0.03
-0.04
-0.03
-0.02
-0.03
-0.03
-0.04
-0.03
-0.04
-0.05
-0.05
-0.05
-0.04
-0.04
-0.05
-0.03
-0.04
-0.04
-0.04
-0.04
-0.03
-0.03
-0.03
-0.04
-0.03
-0.03
-0.03
-0.03
-0.04
-0.03
-0.04
-0.04
-0.04
-0.02
-0.04
-0.03
-0.03
-0.02
-0.02
-0.03
-0.02
-0.03
-0.04
-0.04
-0.04
-0.04
-0.03
-0.02
-0.03
-0.02
-0.02
-0.02
-0.04
-0.04
-0.05
-0.04
-0.01
-0.01
-0.01
-0.02
-0.04
-0.03
-0.03
-0.02
-0.03
-0.03
-0.03
-0.04
-0.02
-0.04
-0.03
-0.02
-0.04
-0.04
-0.03
-0.03
-0.04
-0.03
-0.03
-0.03
-0.02
-0.02
-0.04
-0.03
-0.04
-0.04
-0.02
-0.03
-0.03
-0.05
-0.03
-0.04
-0.03
-0.04
-0.04
-0.04
-0.04
-0.04
-0.03
-0.03
-0.03
-0.04
-0.03
-0.03
-0.04
-0.03
-0.02
-0.03
-0.04
-0.04
-0.04
-0.05
-0.04
-0.04
-0.04
-0.04
-0.04
-0.04
-0.04
-0.04
-0.04
-0.03
-0.03
-0.04
-0.03
-0.03
-0.05
-0.02
-0.04
-0.04
-0.04
-0.02
-0.02
-0.03
-0.03
-0.02
-0.04
-0.04
-0.04
-0.04
-0.02
-0.04
-0.03
-0.03
-0.05
-0.04
-0.04
-0.04
-0.05
-0.03
-0.02
-0.03
-0.02
-0.04
-0.03
-0.04
-0.04
-0.03
-0.03
-0.03
-0.04
-0.05
-0.05
-0.04
-0.04
-0.04
-0.02
-0.02
-0.04
-0.04
-0.03
-0.03
-0.04
-0.05
-0.05
-0.04
-0.03
-0.04
-0.04
-0.04
-0.04
-0.04
-0.03
-0.03
-0.03
-0.04
-0.04
-0.03
-0.02
-0.02
-0.03
-0.04
-0.04
-0.04
-0.04
-0.02
-0.04
-0.03
-0.05
-0.05
-0.04
-0.04
-0.04
-0.04
-0.04
-0.04
-0.04
-0.05
-0.04
-0.02
-0.04
-0.04
-0.03
-0.04
-0.04
-0.02
-0.03
-0.03
-0.03
-0.03
-0.03
-0.02
-0.03
-0.04
-0.02
-0.02
-0.03
-0.03
-0.02
-0.02
-0.03
-0.02
-0.02
-0.04
-0.04
-0.03
-0.04
-0.04
-0.01
-0.02
-0.01
-0.03
-0.04
-0.04
-0.03
-0.04
-0.01
-0.03
-0.03
-0.02
-0.02
-0.02
-0.02
-0.04
-0.04
-0.01
-0.04
-0.03
-0.04
-0.02
-0.02
-0.02
-0.03
-0.02
-0.02
-0.03
-0.02
-0.02
-0.02
-0.02
-0.01
-0.02
-0.01
-0.01
-0.02
-0.01
-0.02
-0.02
-0.02
-0.02
-0.03
-0.03
-0.02
-0.03
-0.02
-0.04
-0.02
-0.02
-0.01
-0.02
-0.03
-0.03
-0.02
-0.01
-0.02
-0.03
-0.02
-0.03
-0.04
-0.02
-0.02
-0.02
-0.02
-0.02
-0.02
-0.01
-0.02
-0.03
-0.03
-0.03
-0.04
-0.04
-0.02
-0.01
-0.03
-0.03
-0.05
-0.04
-0.03
-0.04
-0.04
-0.05
-0.04
-0.04
-0.04
-0.04
-0.03
-0.03
-0.03
-0.02
-0.03
-0.03
-0.04
-0.03
-0.04
-0.03
-0.04
-0.05
-0.04
-0.05
-0.04
-0.04
-0.03
-0.04
-0.04
-0.02
-0.03
-0.03
-0.02
-0.03
-0.03
-0.03
-0.04
-0.04
-0.03
-0.03
-0.02
-0.02
-0.02
-0.02
-0.03
-0.04
-0.04
-0.03
-0.03
-0.03
-0.04
-0.03
-0.03
-0.02
-0.04
-0.05
-0.02
-0.02
-0.03
-0.04
-0.04
-0.04
-0.01
-0.01
-0.02
-0.03
-0.04
0
-0.02
-0.02
-0.02
-0.03
-0.01
-0.01
-0.03
-0.02
-0.03
-0.02
-0.03
-0.03
-0.02
-0.01
-0.03
-0.03
-0.02
-0.01
-0.01
-0.02
-0.03
-0.01
-0.01
-0.03
-0.02
-0.02
-0.02
-0.02
-0.02
-0.03
-0.03
-0.01
-0.04
-0.04
-0.02
-0.01
-0.02
-0.03
-0.01
-0.03
-0.02
-0.01
-0.02
-0.03
-0.03
-0.02
-0.02
-0.03
-0.02
-0.02
-0.03
-0.03
-0.03
-0.03
-0.03
-0.04
-0.03
-0.01
-0.02
-0.03
-0.03
-0.02
-0.02
-0.03
-0.04
-0.03
-0.03
-0.04
-0.05
-0.02
-0.03
-0.03
-0.05
-0.02
-0.02
-0.02
-0.03
-0.01
-0.02
-0.03
-0.02
-0.03
-0.01
-0.03
-0.03
-0.02
-0.03
-0.01
-0.01
-0.01
-0.03
-0.01
-0.03
-0.03
-0.03
-0.02
-0.03
-0.03
-0.03
-0.03
-0.03
-0.02
-0.04
-0.02
-0.02
-0.01
-0.01
-0.03
-0.01
-0.02
-0.03
-0.01
-0.02
-0.02
-0.03
-0.01
-0.03
-0.02
-0.02
-0.02
-0.02
-0.03
-0.03
-0.01
-0.02
-0.02
-0.03
-0.02
-0.03
-0.03
-0.04
-0.03
-0.03
-0.03
-0.04
-0.03
-0.03
-0.02
-0.02
-0.03
-0.04
-0.03
-0.04
-0.05
-0.04
-0.04
-0.03
-0.04
-0.04
-0.04
-0.02
-0.02
-0.03
-0.03
-0.04
-0.04
-0.03
-0.03
-0.04
-0.04
-0.03
-0.02
-0.03
-0.02
-0.03
-0.04
-0.03
-0.02
-0.02
-0.03
-0.01
0
-0.01
-0.02
0.01
-0.01
0
0.01
0.01
0.02
0.01
0
0
0.02
0.01
0.01
0.01
0.02
0.01
0.01
0.01
0.03
0.04
0.03
0.04
0.04
0.04
0.04
0.03
0.03
0.04
0.04
0.05
0.06
0.04
0.05
0.05
0.04
0.05
0.05
0.06
0.05
0.06
0.06
0.06
0.06
0.06
0.05
0.07
0.05
0.05
0.06
0.05
0.05
0.05
0.06
0.05
0.04
0.03
0.04
0.03
0.04
0.05
0.02
0.04
0.04
0.02
0.02
0.02
0.01
0.02
0.05
0.03
0
0
-0.01
-0.01
-0.01
0.01
0
0
0
0
0
-0.02
-0.02
-0.02
-0.02
-0.03
-0.03
-0.02
-0.03
-0.01
-0.01
-0.02
-0.02
-0.02
-0.04
-0.03
-0.03
-0.03
-0.03
-0.03
-0.04
-0.03
-0.03
-0.01
-0.03
-0.04
-0.03
-0.02
-0.03
-0.01
-0.02
-0.02
-0.01
-0.01
0
0
-0.01
-0.01
0.01
0.03
0.03
0.02
0.03
0.03
0.03
0.04
0.03
0.03
0.04
0.05
0.05
0.06
0.06
0.06
0.08
0.09
0.08
0.09
0.09
0.1
0.09
0.09
0.09
0.11
0.11
0.1
0.09
0.1
0.1
0.11
0.11
0.12
0.12
0.11
0.12
0.11
0.11
0.13
0.13
0.11
0.13
0.11
0.11
0.12
0.1
0.11
0.1
0.11
0.11
0.1
0.11
0.11
0.11
0.09
0.09
0.08
0.08
0.09
0.08
0.07
0.08
0.06
0.07
0.08
0.07
0.05
0.05
0.04
0.04
0.05
0.04
0.02
0.02
0.04
0.03
0.02
0
0.01
0.01
-0.01
0
-0.01
-0.02
-0.01
-0.02
-0.04
-0.03
-0.03
-0.04
-0.04
-0.03
-0.05
-0.04
-0.04
-0.02
-0.03
-0.05
-0.04
-0.04
-0.04
-0.05
-0.05
-0.04
-0.05
-0.04
-0.02
-0.01
-0.02
-0.03
-0.02
-0.02
-0.02
0
0.01
0
0
0.01
0.01
0.03
0.02
0.03
0.04
0.05
0.06
0.05
0.06
0.08
0.09
0.08
0.08
0.09
0.1
0.12
0.1
0.12
0.12
0.13
0.15
0.13
0.14
0.15
0.16
0.15
0.15
0.16
0.18
0.17
0.17
0.16
0.18
0.18
0.18
0.18
0.18
0.19
0.19
0.19
0.18
0.2
0.19
0.18
0.17
0.18
0.19
0.18
0.18
0.19
0.19
0.19
0.18
0.17
0.19
0.17
0.17
0.17
0.16
0.16
0.15
0.13
0.14
0.14
0.12
0.12
0.13
0.11
0.11
0.11
0.1
0.1
0.09
0.09
0.08
0.08
0.07
0.06
0.05
0.05
0.04
0.05
0.03
0.03
0.02
0.02
0.02
0.01
0
0
0
0
-0.03
-0.03
-0.03
-0.02
-0.01
-0.02
-0.02
-0.02
-0.03
-0.02
-0.01
-0.01
-0.01
-0.03
-0.01
-0.01
-0.01
0
0.01
0.01
0.02
0.02
0.02
0.02
0.03
0.04
0.04
0.05
0.05
0.08
0.08
0.08
0.07
0.08
0.1
0.11
0.1
0.13
0.15
0.13
0.15
0.15
0.16
0.15
0.16
0.19
0.18
0.18
0.19
0.2
0.21
0.22
0.22
0.22
0.22
0.23
0.23
0.23
0.24
0.24
0.23
0.24
0.27
0.26
0.26
0.26
0.27
0.27
0.27
0.26
0.26
0.25
0.26
0.25
0.26
0.24
0.26
0.25
0.24
0.23
0.23
0.23
0.24
0.23
0.22
0.22
0.22
0.21
0.2
0.2
0.19
0.19
0.18
0.17
0.16
0.15
0.15
0.14
0.11
0.13
0.12
0.11
0.1
0.08
0.1
0.09
0.07
0.06
0.05
0.05
0.04
0.04
0.02
0.01
0
0.01
0
0
-0.01
-0.01
-0.01
0
-0.02
-0.02
-0.04
-0.04
-0.04
-0.03
-0.03
-0.03
-0.04
-0.02
-0.02
-0.01
-0.02
-0.01
-0.02
-0.01
0.01
0.01
0
0.01
0.02
0.02
0.03
0.04
0.04
0.06
0.07
0.07
0.09
0.11
0.1
0.11
0.12
0.14
0.15
0.15
0.16
0.18
0.19
0.2
0.19
0.21
0.23
0.22
0.23
0.24
0.24
0.25
0.25
0.25
0.28
0.28
0.28
0.29
0.29
0.31
0.31
0.3
0.3
0.3
0.32
0.32
0.31
0.32
0.33
0.3
0.3
0.32
0.31
0.3
0.3
0.3
0.29
0.29
0.31
0.28
0.28
0.28
0.27
0.27
0.27
0.27
0.27
0.26
0.24
0.23
0.24
0.24
0.22
0.21
0.22
0.21
0.2
0.18
0.17
0.16
0.15
0.14
0.15
0.14
0.12
0.12
0.13
0.1
0.07
0.08
0.08
0.07
0.06
0.05
0.03
0.03
0.03
0.01
0.02
0.01
0
0.01
0
-0.02
-0.01
-0.01
-0.02
-0.01
-0.02
-0.02
-0.03
-0.03
-0.03
-0.02
-0.02
-0.03
-0.02
-0.01
0
0
0.01
0.01
0.01
0.01
0.02
0.05
0.06
0.05
0.07
0.07
0.09
0.09
0.09
0.11
0.12
0.13
0.13
0.14
0.15
0.16
0.17
0.18
0.19
0.21
0.21
0.21
0.22
0.25
0.25
0.26
0.26
0.27
0.28
0.28
0.3
0.3
0.31
0.31
0.32
0.32
0.33
0.33
0.33
0.35
0.32
0.33
0.33
0.35
0.34
0.34
0.34
0.33
0.33
0.33
0.32
0.32
0.33
0.33
0.32
0.34
0.32
0.32
0.31
0.32
0.31
0.29
0.29
0.3
0.29
0.29
0.26
0.27
0.24
0.24
0.24
0.22
0.22
0.2
0.19
0.19
0.17
0.17
0.17
0.16
0.15
0.12
0.11
0.11
0.09
0.08
0.07
0.07
0.06
0.04
0.03
0.03
0.03
0.03
0.03
0.03
0.01
0.01
0
-0.01
-0.03
-0.02
-0.02
-0.02
-0.03
-0.03
-0.02
-0.01
-0.02
-0.03
-0.01
-0.01
-0.01
-0.02
-0.01
0.01
0
0.01
0.01
0.01
0.03
0.03
0.04
0.06
0.06
0.06
0.07
0.09
0.09
0.09
0.13
0.12
0.11
0.14
0.16
0.17
0.18
0.19
0.17
0.19
0.19
0.21
0.22
0.23
0.23
0.24
0.24
0.24
0.26
0.27
0.27
0.28
0.27
0.29
0.29
0.3
0.29
0.29
0.32
0.31
0.32
0.32
0.32
0.31
0.32
0.32
0.31
0.31
0.3
0.32
0.32
0.3
0.3
0.3
0.3
0.3
0.28
0.29
0.28
0.27
0.27
0.26
0.25
0.25
0.24
0.23
0.24
0.23
0.23
0.23
0.21
0.19
0.2
0.16
0.17
0.16
0.15
0.14
0.13
0.13
0.12
0.11
0.1
0.09
0.1
0.07
0.07
0.05
0.06
0.05
0.04
0.03
0.01
0.01
0.01
0
0.01
0.01
-0.02
-0.02
-0.02
-0.02
-0.03
-0.01
-0.02
-0.03
-0.02
-0.03
-0.03
-0.02
-0.02
-0.01
-0.01
-0.01
0
0.01
0.02
0.02
0.02
0.02
0.04
0.04
0.03
0.05
0.06
0.06
0.06
0.08
0.1
0.11
0.12
0.12
0.14
0.16
0.15
0.16
0.18
0.19
0.19
0.21
0.21
0.22
0.22
0.24
0.23
0.25
0.25
0.27
0.28
0.28
0.29
0.31
0.29
0.29
0.3
0.31
0.31
0.31
0.31
0.3
0.32
0.33
0.33
0.31
0.32
0.32
0.31
0.32
0.32
0.31
0.33
0.33
0.32
0.3
0.3
0.29
0.3
0.29
0.28
0.29
0.28
0.26
0.26
0.25
0.25
0.24
0.24
0.23
0.22
0.21
0.21
0.19
0.19
0.17
0.16
0.15
0.14
0.15
0.14
0.13
0.11
0.1
0.1
0.09
0.08
0.08
0.06
0.07
0.04
0.03
0.01
0.01
0.01
0
0.01
0
-0.01
-0.01
-0.01
-0.01
-0.02
-0.02
-0.03
-0.03
-0.05
-0.03
-0.03
-0.02
-0.02
-0.01
-0.01
-0.02
-0.02
-0.03
0
0
0.01
0.03
0.01
0.02
0.04
0.02
0.03
0.05
0.06
0.07
0.09
0.07
0.07
0.1
0.11
0.12
0.12
0.14
0.15
0.16
0.17
0.18
0.19
0.2
0.2
0.21
0.23
0.24
0.24
0.24
0.26
0.26
0.28
0.28
0.29
0.29
0.3
0.29
0.31
0.32
0.3
0.31
0.33
0.32
0.31
0.32
0.33
0.32
0.32
0.33
0.33
0.32
0.33
0.33
0.33
0.33
0.32
0.32
0.31
0.31
0.31
0.29
0.28
0.3
0.3
0.3
0.27
0.26
0.26
0.27
0.26
0.26
0.24
0.23
0.21
0.23
0.22
0.2
0.19
0.19
0.18
0.17
0.15
0.15
0.14
0.13
0.12
0.12
0.11
0.09
0.08
0.08
0.07
0.06
0.05
0.05
0.04
0.03
0.04
0.03
0.02
0.02
0.01
0
0
0
0
-0.01
0
0
-0.01
-0.01
0
0
-0.01
-0.01
0
-0.01
0
0
0
0.04
0.03
0.05
0.04
0.06
0.06
0.07
0.08
0.07
0.09
0.1
0.11
0.12
0.13
0.14
0.15
0.16
0.17
0.18
0.17
0.2
0.21
0.22
0.23
0.23
0.24
0.25
0.24
0.26
0.27
0.27
0.27
0.29
0.3
0.31
0.3
0.31
0.32
0.33
0.32
0.31
0.34
0.33
0.34
0.33
0.34
0.34
0.33
0.34
0.32
0.33
0.33
0.33
0.33
0.34
0.33
0.33
0.33
0.33
0.31
0.31
0.3
0.3
0.29
0.28
0.28
0.26
0.26
0.26
0.24
0.23
0.23
0.23
0.22
0.21
0.19
0.17
0.17
0.17
0.16
0.15
0.14
0.14
0.13
0.13
0.1
0.11
0.1
0.08
0.07
0.06
0.06
0.05
0.04
0.04
0.03
0.02
0
0
0
0
-0.01
-0.02
-0.02
-0.03
-0.03
-0.03
-0.04
-0.05
-0.04
-0.04
-0.04
-0.04
-0.03
-0.04
-0.03
-0.03
-0.02
-0.03
0
0
-0.02
0.01
0
0.02
0.02
0.02
0.04
0.04
0.06
0.06
0.07
0.08
0.1
0.1
0.1
0.13
0.13
0.13
0.15
0.15
0.18
0.18
0.2
0.2
0.19
0.22
0.23
0.23
0.24
0.24
0.24
0.26
0.28
0.27
0.27
0.27
0.28
0.28
0.3
0.29
0.29
0.29
0.29
0.3
0.32
0.31
0.3
0.32
0.32
0.31
0.32
0.31
0.28
0.31
0.28
0.3
0.29
0.29
0.29
0.28
0.27
0.26
0.26
0.27
0.27
0.25
0.24
0.24
0.24
0.23
0.23
0.22
0.19
0.18
0.19
0.19
0.16
0.17
0.15
0.14
0.13
0.12
0.11
0.09
0.1
0.09
0.07
0.07
0.07
0.06
0.05
0.03
0.02
0.02
0.01
0.01
-0.02
-0.01
-0.01
-0.01
-0.02
0
-0.03
-0.03
-0.02
-0.02
-0.04
-0.04
-0.04
-0.04
-0.04
-0.03
-0.04
-0.03
-0.03
-0.02
-0.01
0
-0.01
-0.01
0.01
0.02
0.02
0.02
0.03
0.03
0.04
0.07
0.07
0.07
0.09
0.1
0.11
0.12
0.12
0.14
0.14
0.15
0.16
0.17
0.19
0.2
0.2
0.22
0.22
0.23
0.22
0.24
0.24
0.26
0.26
0.26
0.27
0.26
0.27
0.29
0.29
0.29
0.29
0.32
0.3
0.32
0.31
0.31
0.32
0.32
0.33
0.33
0.33
0.31
0.31
0.31
0.32
0.3
0.3
0.3
0.31
0.31
0.3
0.29
0.29
0.29
0.28
0.29
0.26
0.26
0.25
0.23
0.22
0.22
0.22
0.23
0.21
0.21
0.2
0.18
0.18
0.17
0.15
0.14
0.14
0.13
0.15
0.13
0.11
0.1
0.08
0.08
0.07
0.06
0.06
0.06
0.04
0.03
0.03
0.02
0.03
0.02
0.02
0
-0.01
-0.01
-0.02
-0.01
-0.03
-0.03
-0.02
-0.01
-0.03
-0.05
-0.02
-0.02
-0.01
-0.01
-0.02
-0.01
0
0
-0.02
0.01
0.01
0.01
0.02
0.04
0.05
0.06
0.05
0.07
0.08
0.1
0.1
0.1
0.13
0.13
0.14
0.14
0.15
0.17
0.17
0.18
0.17
0.2
0.2
0.21
0.21
0.23
0.24
0.24
0.25
0.26
0.27
0.28
0.29
0.3
0.31
0.31
0.3
0.31
0.32
0.32
0.32
0.33
0.33
0.32
0.32
0.32
0.33
0.34
0.34
0.34
0.32
0.33
0.33
0.33
0.31
0.31
0.32
0.32
0.32
0.31
0.3
0.3
0.3
0.28
0.27
0.28
0.28
0.25
0.24
0.25
0.25
0.23
0.22
0.21
0.19
0.19
0.19
0.19
0.18
0.17
0.16
0.14
0.13
0.12
0.13
0.11
0.11
0.1
0.08
0.07
0.04
0.07
0.06
0.05
0.04
0.04
0.01
0.01
0.01
0
0
0.01
0
0
-0.01
-0.01
0
-0.01
-0.01
-0.02
-0.02
-0.02
-0.03
-0.02
-0.01
-0.01
0
0.02
0.01
0.01
0.02
0.03
0.04
0.04
0.04
0.06
0.07
0.07
0.08
0.11
0.09
0.11
0.12
0.13
0.14
0.13
0.14
0.16
0.18
0.18
0.2
0.19
0.19
0.21
0.22
0.23
0.24
0.25
0.25
0.25
0.27
0.28
0.28
0.29
0.29
0.29
0.31
0.31
0.32
0.31
0.3
0.3
0.31
0.32
0.33
0.32
0.32
0.31
0.3
0.31
0.32
0.32
0.31
0.31
0.3
0.32
0.32
0.31
0.3
0.3
0.31
0.29
0.28
0.27
0.27
0.27
0.25
0.24
0.24
0.24
0.22
0.23
0.22
0.22
0.2
0.2
0.18
0.17
0.16
0.14
0.14
0.14
0.12
0.12
0.12
0.12
0.1
0.08
0.07
0.08
0.05
0.05
0.05
0.04
0.04
0.03
0.02
0.02
0.02
0.01
0.01
0
-0.03
0
0
-0.01
-0.02
-0.02
-0.01
-0.02
0
-0.02
-0.01
-0.03
0
0.01
0.01
0.02
0.02
0.02
0.03
0.02
0.04
0.03
0.05
0.05
0.06
0.08
0.09
0.08
0.09
0.12
0.14
0.13
0.14
0.13
0.15
0.16
0.17
0.19
0.19
0.19
0.19
0.2
0.22
0.22
0.24
0.24
0.25
0.25
0.26
0.27
0.28
0.3
0.29
0.3
0.3
0.31
0.31
0.3
0.29
0.3
0.32
0.33
0.31
0.32
0.32
0.32
0.32
0.33
0.32
0.31
0.31
0.33
0.31
0.32
0.3
0.31
0.3
0.3
0.3
0.28
0.29
0.29
0.27
0.27
0.25
0.26
0.24
0.24
0.23
0.22
0.22
0.21
0.22
0.2
0.19
0.17
0.17
0.17
0.14
0.14
0.14
0.13
0.13
0.11
0.1
0.08
0.08
0.06
0.06
0.05
0.05
0.06
0.04
0.03
0.03
0.03
0.03
0.01
0
-0.01
-0.01
0.01
-0.01
-0.02
-0.02
-0.02
-0.02
-0.01
-0.01
-0.01
0
0.01
0.01
0.01
0.01
0.01
0.02
0.02
0.03
0.03
0.03
0.03
0.04
0.05
0.06
0.07
0.09
0.1
0.11
0.11
0.12
0.13
0.14
0.15
0.15
0.17
0.18
0.2
0.2
0.2
0.21
0.22
0.23
0.24
0.25
0.25
0.25
0.27
0.27
0.28
0.29
0.3
0.31
0.32
0.3
0.33
0.34
0.32
0.33
0.33
0.34
0.35
0.32
0.34
0.33
0.34
0.34
0.34
0.32
0.32
0.33
0.32
0.33
0.32
0.33
0.34
0.33
0.31
0.31
0.3
0.3
0.29
0.28
0.27
0.27
0.27
0.26
0.26
0.25
0.25
0.24
0.23
0.21
0.22
0.22
0.2
0.18
0.17
0.18
0.16
0.15
0.13
0.12
0.12
0.11
0.1
0.09
0.09
0.08
0.07
0.07
0.05
0.05
0.03
0.03
0.02
0.03
0.01
0
-0.01
0
-0.01
-0.01
0
-0.02
-0.01
-0.01
0
0.01
0
0
-0.01
-0.02
-0.01
-0.01
0.02
0.01
0.02
0.04
0.04
0.05
0.04
0.05
0.06
0.07
0.07
0.07
0.07
0.1
0.11
0.12
0.11
0.13
0.14
0.15
0.17
0.19
0.18
0.2
0.2
0.21
0.22
0.23
0.23
0.24
0.24
0.26
0.26
0.26
0.27
0.27
0.28
0.28
0.29
0.3
0.31
0.31
0.31
0.31
0.32
0.33
0.32
0.33
0.32
0.3
0.31
0.31
0.32
0.33
0.32
0.31
0.32
0.31
0.31
0.3
0.3
0.3
0.28
0.27
0.29
0.28
0.28
0.26
0.27
0.27
0.25
0.24
0.23
0.22
0.21
0.21
0.2
0.21
0.19
0.18
0.18
0.17
0.16
0.14
0.14
0.13
0.12
0.11
0.1
0.09
0.09
0.09
0.06
0.06
0.05
0.05
0.04
0.03
0.03
0.02
0.02
0.01
-0.01
0.01
0.02
0.01
-0.01
-0.01
-0.02
-0.01
-0.01
-0.01
-0.01
-0.02
0.01
-0.02
-0.02
-0.01
-0.02
-0.01
-0.01
-0.01
0.01
0.02
0.02
0.04
0.04
0.04
0.05
0.06
0.06
0.07
0.08
0.09
0.1
0.11
0.13
0.13
0.14
0.16
0.15
0.17
0.17
0.18
0.2
0.21
0.21
0.22
0.23
0.24
0.24
0.26
0.26
0.27
0.28
0.28
0.27
0.29
0.29
0.29
0.29
0.3
0.3
0.31
0.31
0.32
0.32
0.32
0.32
0.32
0.31
0.33
0.31
0.34
0.33
0.32
0.32
0.31
0.32
0.31
0.3
0.3
0.29
0.3
0.28
0.28
0.29
0.27
0.28
0.27
0.26
0.25
0.25
0.24
0.22
0.22
0.21
0.21
0.2
0.2
0.19
0.18
0.18
0.14
0.15
0.14
0.11
0.12
0.11
0.1
0.1
0.09
0.07
0.08
0.07
0.05
0.05
0.05
0.05
0.03
0.02
0.02
0.02
0.02
0.01
0.02
0.01
0.03
-0.01
-0.01
0
-0.02
-0.01
0
-0.01
0
0
0.01
0
0.02
0.02
0.01
0.03
0.02
0.03
0.05
0.06
0.06
0.06
0.09
0.08
0.1
0.1
0.12
0.12
0.12
0.14
0.16
0.15
0.17
0.17
0.18
0.2
0.2
0.21
0.2
0.22
0.25
0.25
0.25
0.26
0.26
0.27
0.28
0.29
0.28
0.29
0.3
0.31
0.31
0.31
0.32
0.33
0.31
0.33
0.34
0.34
0.33
0.34
0.33
0.34
0.34
0.33
0.33
0.33
0.33
0.33
0.32
0.35
0.34
0.31
0.29
0.3
0.29
0.29
0.28
0.29
0.27
0.26
0.27
0.26
0.25
0.24
0.26
0.23
0.22
0.22
0.2
0.21
0.19
0.17
0.17
0.17
0.16
0.14
0.13
0.12
0.12
0.11
0.11
0.09
0.08
0.08
0.05
0.06
0.05
0.05
0.04
0.03
0.02
0.02
0.03
0.01
0.01
0.01
0
-0.01
-0.01
-0.01
-0.01
-0.01
-0.01
-0.02
-0.01
-0.02
-0.01
-0.01
-0.02
0
0
0
0.02
0.03
0.03
0.02
0.02
0.04
0.02
0.05
0.07
0.08
0.09
0.09
0.1
0.09
0.09
0.11
0.13
0.14
0.14
0.16
0.17
0.17
0.18
0.18
0.2
0.2
0.22
0.22
0.22
0.25
0.26
0.25
0.26
0.26
0.28
0.29
0.29
0.3
0.29
0.3
0.3
0.32
0.32
0.33
0.32
0.31
0.32
0.33
0.33
0.34
0.33
0.32
0.31
0.33
0.32
0.31
0.33
0.31
0.3
0.29
0.29
0.29
0.3
0.3
0.29
0.29
0.29
0.28
0.26
0.26
0.25
0.24
0.23
0.23
0.22
0.21
0.2
0.2
0.18
0.17
0.15
0.16
0.16
0.15
0.15
0.13
0.12
0.09
0.11
0.09
0.08
0.08
0.07
0.07
0.05
0.03
0.04
0.03
0.03
0.01
0.01
0.01
0.01
0.01
-0.01
-0.02
-0.02
-0.01
-0.03
-0.01
-0.01
-0.02
-0.01
-0.02
-0.02
0
0.01
-0.01
0.02
0.01
-0.01
0.02
0.02
0.03
0.02
0.04
0.05
0.07
0.06
0.07
0.08
0.07
0.09
0.1
0.13
0.12
0.12
0.15
0.14
0.15
0.18
0.17
0.18
0.21
0.21
0.21
0.22
0.23
0.23
0.23
0.25
0.27
0.26
0.28
0.29
0.29
0.3
0.3
0.3
0.31
0.31
0.31
0.31
0.31
0.32
0.33
0.31
0.32
0.33
0.34
0.34
0.34
0.33
0.32
0.32
0.32
0.31
0.32
0.32
0.31
0.3
0.3
0.29
0.28
0.29
0.28
0.28
0.28
0.26
0.26
0.25
0.24
0.24
0.24
0.22
0.23
0.21
0.21
0.18
0.19
0.17
0.17
0.16
0.16
0.15
0.14
0.12
0.12
0.13
0.12
0.09
0.07
0.06
0.08
0.07
0.06
0.04
0.03
0.03
0.02
0.01
0.01
0.02
0.01
-0.01
0
-0.01
-0.01
-0.01
-0.01
-0.02
-0.01
0
-0.01
-0.01
-0.01
-0.02
-0.01
0.03
0.02
0.01
0.02
0.02
0.02
0.03
0.05
0.04
0.05
0.06
0.07
0.08
0.09
0.11
0.1
0.11
0.14
0.13
0.14
0.15
0.16
0.19
0.2
0.19
0.21
0.21
0.21
0.21
0.23
0.25
0.25
0.25
0.25
0.26
0.27
0.28
0.29
0.29
0.29
0.31
0.31
0.3
0.31
0.3
0.31
0.32
0.32
0.32
0.32
0.33
0.33
0.32
0.33
0.32
0.32
0.32
0.34
0.32
0.32
0.33
0.32
0.3
0.32
0.29
0.3
0.29
0.29
0.29
0.27
0.27
0.26
0.25
0.24
0.25
0.23
0.23
0.21
0.22
0.2
0.19
0.17
0.18
0.16
0.16
0.15
0.14
0.14
0.13
0.11
0.11
0.11
0.09
0.08
0.06
0.07
0.04
0.04
0.04
0.06
0.03
0.03
0.01
0.01
0.01
-0.01
0
0
-0.01
0
-0.01
0
0
-0.02
-0.02
-0.01
-0.01
-0.01
0.01
0.01
-0.01
0.02
0.02
0.03
0.02
0.04
0.04
0.04
0.05
0.04
0.05
0.07
0.07
0.07
0.1
0.1
0.12
0.13
0.15
0.16
0.15
0.14
0.18
0.18
0.19
0.2
0.2
0.21
0.22
0.22
0.24
0.24
0.25
0.26
0.26
0.26
0.28
0.29
0.31
0.3
0.29
0.31
0.31
0.32
0.31
0.33
0.32
0.32
0.31
0.34
0.33
0.34
0.33
0.33
0.34
0.34
0.34
0.34
0.32
0.31
0.31
0.31
0.32
0.31
0.31
0.3
0.3
0.29
0.29
0.27
0.26
0.26
0.25
0.24
0.24
0.23
0.23
0.23
0.21
0.22
0.2
0.19
0.18
0.17
0.15
0.15
0.13
0.13
0.13
0.1
0.11
0.11
0.09
0.08
0.08
0.07
0.07
0.05
0.04
0.05
0.03
0.03
0.04
0.01
0.01
0.01
0.02
0.01
0
0
-0.01
-0.01
-0.02
-0.02
0
0
-0.02
-0.03
0
0
0.01
-0.01
0.01
0.04
0.04
0.04
0.04
0.03
0.03
0.06
0.06
0.08
0.08
0.09
0.09
0.1
0.11
0.11
0.12
0.13
0.14
0.15
0.16
0.18
0.18
0.18
0.19
0.21
0.22
0.22
0.24
0.26
0.25
0.27
0.28
0.28
0.26
0.28
0.28
0.29
0.3
0.3
0.3
0.3
0.31
0.31
0.32
0.34
0.32
0.32
0.31
0.33
0.32
0.31
0.31
0.3
0.3
0.31
0.32
0.32
0.3
0.31
0.31
0.29
0.29
0.28
0.29
0.27
0.26
0.28
0.27
0.25
0.25
0.24
0.22
0.23
0.21
0.2
0.2
0.2
0.18
0.16
0.19
0.17
0.18
0.15
0.13
0.12
0.11
0.11
0.09
0.09
0.08
0.07
0.06
0.07
0.05
0.04
0.04
0.04
0.02
0.02
0
0.01
0
-0.01
0.01
-0.02
-0.02
-0.01
0
-0.03
-0.02
-0.02
-0.01
0
-0.01
-0.01
0
0.01
0.01
0.02
0
0.02
0.02
0.03
0.04
0.03
0.04
0.04
0.07
0.06
0.07
0.08
0.11
0.11
0.12
0.12
0.13
0.13
0.15
0.15
0.18
0.18
0.19
0.2
0.21
0.23
0.24
0.23
0.25
0.26
0.27
0.28
0.26
0.28
0.28
0.3
0.29
0.3
0.3
0.31
0.3
0.32
0.31
0.32
0.32
0.33
0.33
0.32
0.31
0.33
0.34
0.33
0.35
0.34
0.34
0.32
0.33
0.33
0.31
0.33
0.31
0.32
0.3
0.31
0.29
0.29
0.28
0.28
0.27
0.27
0.26
0.25
0.23
0.24
0.24
0.23
0.23
0.21
0.22
0.2
0.19
0.19
0.18
0.15
0.13
0.13
0.13
0.12
0.12
0.11
0.1
0.08
0.08
0.08
0.08
0.06
0.06
0.05
0.05
0.05
0.01
0.03
0.04
0.01
0.01
0.01
0.01
0.01
0
0.01
0
0
0
0
0.01
0.01
0.01
0.01
0.01
0.02
0.03
0.03
0.04
0.05
0.06
0.07
0.06
0.08
0.08
0.08
0.09
0.11
0.12
0.13
0.14
0.13
0.15
0.16
0.16
0.17
0.17
0.18
0.19
0.21
0.21
0.21
0.23
0.24
0.25
0.27
0.28
0.28
0.27
0.3
0.28
0.29
0.28
0.3
0.31
0.32
0.33
0.32
0.32
0.31
0.32
0.32
0.33
0.33
0.32
0.34
0.34
0.34
0.35
0.34
0.33
0.32
0.32
0.34
0.34
0.33
0.33
0.32
0.31
0.29
0.3
0.31
0.29
0.3
0.29
0.28
0.28
0.25
0.26
0.25
0.24
0.24
0.24
0.22
0.23
0.22
0.19
0.18
0.18
0.18
0.17
0.14
0.14
0.13
0.13
0.12
0.11
0.1
0.1
0.09
0.07
0.07
0.07
0.07
0.06
0.05
0.03
0.04
0.05
0.04
0.03
0.02
0.02
0.02
0.02
0.02
0.02
0
0.01
0.01
0.03
0.02
0.03
0.02
0.04
0.03
0.05
0.05
0.04
0.05
0.04
0.06
0.07
0.07
0.08
0.09
0.09
0.09
0.11
0.13
0.13
0.14
0.15
0.16
0.17
0.18
0.18
0.2
0.21
0.2
0.23
0.23
0.24
0.24
0.26
0.27
0.26
0.28
0.28
0.28
0.29
0.3
0.3
0.31
0.31
0.32
0.33
0.34
0.33
0.34
0.34
0.34
0.34
0.35
0.34
0.34
0.34
0.35
0.35
0.35
0.33
0.32
0.34
0.35
0.34
0.34
0.31
0.32
0.32
0.32
0.31
0.3
0.29
0.3
0.3
0.31
0.29
0.26
0.26
0.27
0.26
0.24
0.23
0.22
0.22
0.21
0.21
0.19
0.18
0.18
0.18
0.17
0.16
0.15
0.14
0.13
0.12
0.11
0.09
0.09
0.1
0.09
0.08
0.06
0.05
0.06
0.05
0.05
0.03
0.04
0.03
0.04
0.04
0.03
0.03
0.01
0.01
0
0.01
0.04
0.03
0.02
0.03
0.03
0.02
0.03
0.04
0.04
0.05
0.07
0.06
0.07
0.08
0.1
0.09
0.08
0.1
0.12
0.12
0.15
0.15
0.15
0.15
0.15
0.18
0.18
0.19
0.2
0.21
0.22
0.22
0.24
0.25
0.25
0.25
0.25
0.25
0.29
0.28
0.3
0.31
0.32
0.31
0.32
0.31
0.32
0.33
0.34
0.35
0.34
0.35
0.34
0.34
0.37
0.34
0.35
0.36
0.36
0.34
0.36
0.36
0.35
0.34
0.34
0.34
0.34
0.33
0.34
0.33
0.31
0.32
0.3
0.3
0.31
0.3
0.28
0.26
0.26
0.27
0.27
0.24
0.25
0.23
0.22
0.23
0.23
0.2
0.2
0.19
0.18
0.18
0.17
0.15
0.15
0.14
0.14
0.12
0.1
0.1
0.11
0.09
0.08
0.08
0.07
0.06
0.03
0.05
0.05
0.04
0.03
0.03
0.02
0.02
0.02
0.02
0.02
0.01
0.01
0.02
0.02
0.02
0.03
0.03
0.03
0.02
0.03
0.05
0.04
0.04
0.07
0.07
0.07
0.07
0.09
0.08
0.1
0.1
0.1
0.13
0.13
0.14
0.15
0.15
0.17
0.19
0.19
0.18
0.22
0.22
0.21
0.21
0.24
0.25
0.26
0.26
0.27
0.27
0.28
0.29
0.3
0.3
0.3
0.32
0.31
0.31
0.32
0.34
0.35
0.36
0.35
0.34
0.35
0.35
0.34
0.35
0.37
0.36
0.36
0.35
0.34
0.33
0.35
0.35
0.35
0.35
0.34
0.34
0.33
0.34
0.34
0.33
0.32
0.31
0.3
0.3
0.29
0.29
0.28
0.28
0.27
0.26
0.24
0.23
0.22
0.22
0.21
0.22
0.21
0.18
0.18
0.18
0.17
0.17
0.16
0.14
0.15
0.12
0.11
0.12
0.11
0.1
0.09
0.07
0.07
0.07
0.05
0.04
0.06
0.08
0.03
0.04
0.02
0.02
0.03
0.03
0.03
0.03
0.02
0.03
0.05
0.04
0.04
0.06
0.05
0.03
0.04
0.05
0.05
0.05
0.05
0.06
0.07
0.08
0.08
0.09
0.09
0.1
0.1
0.12
0.13
0.13
0.14
0.14
0.16
0.17
0.19
0.18
0.21
0.21
0.22
0.22
0.24
0.24
0.25
0.25
0.26
0.28
0.28
0.28
0.27
0.29
0.31
0.3
0.31
0.32
0.32
0.33
0.33
0.34
0.34
0.34
0.34
0.35
0.35
0.34
0.35
0.36
0.35
0.35
0.34
0.34
0.35
0.35
0.33
0.34
0.34
0.35
0.34
0.32
0.32
0.32
0.31
0.3
0.3
0.29
0.29
0.28
0.26
0.26
0.25
0.23
0.23
0.23
0.23
0.23
0.22
0.22
0.2
0.19
0.19
0.18
0.17
0.16
0.15
0.15
0.12
0.12
0.11
0.1
0.09
0.09
0.09
0.08
0.07
0.05
0.06
0.04
0.04
0.05
0.05
0.05
0.04
0.02
0.03
0.03
0.02
0.03
0.03
0.03
0.02
0.02
0.04
0.04
0.03
0.04
0.04
0.04
0.06
0.05
0.05
0.06
0.08
0.08
0.09
0.08
0.1
0.11
0.12
0.12
0.14
0.13
0.16
0.16
0.16
0.17
0.19
0.2
0.19
0.21
0.22
0.23
0.24
0.25
0.25
0.27
0.27
0.28
0.27
0.28
0.3
0.29
0.29
0.33
0.32
0.33
0.34
0.33
0.33
0.32
0.35
0.36
0.35
0.35
0.35
0.35
0.36
0.37
0.37
0.35
0.35
0.36
0.34
0.34
0.33
0.34
0.33
0.34
0.32
0.34
0.33
0.31
0.31
0.31
0.29
0.29
0.28
0.28
0.27
0.27
0.27
0.25
0.25
0.25
0.24
0.22
0.21
0.21
0.19
0.2
0.19
0.18
0.17
0.17
0.15
0.14
0.13
0.13
0.12
0.11
0.11
0.1
0.08
0.08
0.09
0.08
0.06
0.06
0.05
0.06
0.03
0.03
0.05
0.02
0.03
0.01
0.03
0.02
0.02
0.01
0.02
0.03
0.04
0.03
0.03
0.04
0.05
0.05
0.05
0.07
0.07
0.07
0.08
0.09
0.1
0.1
0.11
0.11
0.12
0.13
0.12
0.15
0.15
0.16
0.17
0.18
0.19
0.18
0.2
0.21
0.23
0.23
0.24
0.24
0.26
0.27
0.27
0.26
0.29
0.3
0.28
0.3
0.3
0.32
0.32
0.32
0.32
0.33
0.34
0.35
0.35
0.36
0.36
0.34
0.35
0.35
0.35
0.35
0.35
0.35
0.35
0.36
0.36
0.34
0.35
0.33
0.34
0.34
0.34
0.33
0.33
0.33
0.31
0.31
0.3
0.31
0.29
0.3
0.29
0.28
0.26
0.25
0.26
0.23
0.23
0.23
0.23
0.2
0.19
0.19
0.19
0.18
0.16
0.17
0.16
0.13
0.14
0.13
0.1
0.11
0.1
0.09
0.09
0.1
0.09
0.07
0.06
0.05
0.06
0.05
0.04
0.05
0.04
0.03
0.04
0.03
0.03
0.02
0.02
0.03
0.04
0.04
0.03
0.02
0.04
0.04
0.07
0.05
0.06
0.05
0.06
0.08
0.07
0.07
0.09
0.09
0.09
0.1
0.12
0.13
0.13
0.14
0.14
0.16
0.18
0.17
0.18
0.2
0.2
0.2
0.23
0.22
0.24
0.25
0.26
0.27
0.27
0.28
0.26
0.28
0.3
0.29
0.3
0.31
0.31
0.31
0.34
0.32
0.33
0.34
0.35
0.36
0.35
0.33
0.35
0.35
0.35
0.35
0.34
0.35
0.35
0.35
0.36
0.34
0.34
0.35
0.33
0.33
0.34
0.34
0.32
0.31
0.3
0.31
0.31
0.29
0.29
0.28
0.28
0.27
0.26
0.25
0.25
0.25
0.24
0.22
0.23
0.22
0.2
0.2
0.2
0.18
0.17
0.16
0.14
0.14
0.13
0.12
0.13
0.12
0.11
0.09
0.09
0.09
0.08
0.08
0.07
0.07
0.06
0.05
0.05
0.05
0.03
0.04
0.03
0.03
0.02
0.03
0.03
0.03
0.04
0.04
0.05
0.05
0.03
0.03
0.05
0.04
0.07
0.07
0.07
0.07
0.08
0.09
0.09
0.1
0.11
0.12
0.13
0.14
0.15
0.15
0.16
0.17
0.18
0.2
0.21
0.19
0.2
0.22
0.22
0.22
0.24
0.24
0.25
0.26
0.27
0.28
0.3
0.29
0.3
0.3
0.3
0.3
0.32
0.32
0.33
0.34
0.34
0.33
0.34
0.36
0.36
0.37
0.37
0.36
0.38
0.36
0.36
0.36
0.35
0.36
0.37
0.34
0.35
0.34
0.34
0.34
0.36
0.34
0.32
0.33
0.33
0.33
0.31
0.3
0.3
0.28
0.28
0.29
0.28
0.28
0.26
0.26
0.25
0.24
0.22
0.22
0.23
0.22
0.2
0.17
0.16
0.18
0.16
0.14
0.14
0.13
0.12
0.11
0.11
0.11
0.09
0.09
0.08
0.08
0.07
0.07
0.06
0.05
0.05
0.05
0.05
0.05
0.03
0.03
0.03
0.03
0.03
0.03
0.04
0.06
0.04
0.06
0.04
0.04
0.04
0.05
0.06
0.08
0.07
0.07
0.08
0.08
0.1
0.1
0.1
0.11
0.13
0.13
0.14
0.15
0.16
0.17
0.18
0.17
0.19
0.2
0.21
0.22
0.23
0.24
0.25
0.24
0.26
0.26
0.26
0.28
0.29
0.31
0.31
0.31
0.31
0.31
0.33
0.34
0.33
0.33
0.35
0.36
0.35
0.37
0.35
0.35
0.35
0.37
0.36
0.34
0.38
0.36
0.36
0.36
0.35
0.36
0.35
0.35
0.36
0.34
0.33
0.34
0.33
0.32
0.32
0.31
0.3
0.32
0.31
0.31
0.3
0.29
0.28
0.27
0.26
0.27
0.26
0.22
0.22
0.23
0.22
0.19
0.17
0.18
0.17
0.17
0.17
0.16
0.14
0.14
0.14
0.12
0.11
0.11
0.1
0.09
0.09
0.08
0.06
0.07
0.07
0.07
0.05
0.05
0.05
0.05
0.04
0.04
0.04
0.05
0.04
0.05
0.04
0.03
0.04
0.04
0.05
0.04
0.06
0.05
0.07
0.06
0.07
0.08
0.09
0.09
0.1
0.12
0.13
0.12
0.13
0.15
0.14
0.15
0.16
0.17
0.18
0.19
0.19
0.21
0.22
0.22
0.23
0.23
0.25
0.26
0.26
0.27
0.29
0.28
0.29
0.31
0.31
0.31
0.33
0.34
0.33
0.33
0.34
0.33
0.34
0.36
0.36
0.35
0.35
0.36
0.38
0.36
0.36
0.37
0.37
0.35
0.35
0.36
0.35
0.36
0.34
0.35
0.35
0.35
0.35
0.35
0.33
0.34
0.32
0.32
0.32
0.31
0.3
0.29
0.28
0.27
0.28
0.27
0.27
0.25
0.25
0.25
0.23
0.22
0.2
0.2
0.21
0.18
0.18
0.16
0.17
0.16
0.15
0.13
0.13
0.12
0.11
0.11
0.1
0.09
0.1
0.08
0.07
0.07
0.07
0.07
0.07
0.06
0.05
0.05
0.04
0.04
0.05
0.05
0.04
0.05
0.05
0.06
0.05
0.04
0.04
0.05
0.05
0.06
0.05
0.08
0.08
0.08
0.08
0.08
0.09
0.1
0.1
0.1
0.12
0.13
0.15
0.16
0.16
0.16
0.18
0.18
0.19
0.2
0.2
0.22
0.23
0.24
0.24
0.25
0.26
0.29
0.28
0.28
0.28
0.3
0.31
0.32
0.32
0.31
0.32
0.35
0.34
0.34
0.34
0.36
0.35
0.36
0.37
0.36
0.37
0.36
0.37
0.36
0.38
0.37
0.35
0.35
0.36
0.36
0.36
0.36
0.35
0.37
0.36
0.34
0.34
0.33
0.35
0.32
0.31
0.31
0.32
0.3
0.29
0.29
0.3
0.28
0.28
0.26
0.25
0.25
0.26
0.23
0.22
0.22
0.21
0.19
0.2
0.18
0.18
0.17
0.15
0.16
0.14
0.14
0.14
0.13
0.1
0.12
0.09
0.11
0.09
0.08
0.08
0.06
0.06
0.06
0.06
0.07
0.07
0.05
0.05
0.06
0.06
0.05
0.04
0.06
0.05
0.06
0.06
0.07
0.07
0.06
0.08
0.09
0.09
0.08
0.09
0.1
0.12
0.11
0.13
0.13
0.14
0.13
0.15
0.16
0.18
0.2
0.19
0.2
0.21
0.23
0.23
0.24
0.25
0.25
0.27
0.27
0.27
0.28
0.29
0.31
0.29
0.31
0.33
0.33
0.34
0.33
0.33
0.33
0.35
0.36
0.37
0.37
0.38
0.36
0.37
0.38
0.39
0.38
0.39
0.38
0.38
0.38
0.37
0.37
0.36
0.36
0.37
0.36
0.37
0.36
0.37
0.35
0.34
0.35
0.34
0.34
0.31
0.31
0.32
0.31
0.29
0.3
0.27
0.28
0.27
0.27
0.26
0.25
0.25
0.22
0.22
0.22
0.21
0.21
0.2
0.18
0.16
0.17
0.17
0.15
0.14
0.14
0.13
0.11
0.12
0.1
0.12
0.09
0.09
0.09
0.08
0.07
0.06
0.07
0.06
0.05
0.06
0.05
0.05
0.07
0.05
0.04
0.06
0.05
0.05
0.06
0.05
0.07
0.06
0.08
0.08
0.07
0.09
0.08
0.09
0.1
0.12
0.11
0.13
0.14
0.14
0.15
0.17
0.16
0.17
0.18
0.19
0.2
0.21
0.21
0.24
0.24
0.25
0.26
0.26
0.27
0.27
0.27
0.29
0.3
0.3
0.31
0.31
0.33
0.32
0.33
0.34
0.35
0.35
0.36
0.36
0.35
0.35
0.38
0.38
0.38
0.37
0.37
0.37
0.37
0.38
0.39
0.37
0.37
0.36
0.35
0.37
0.37
0.36
0.36
0.37
0.35
0.35
0.34
0.33
0.34
0.32
0.32
0.32
0.32
0.3
0.27
0.29
0.29
0.28
0.28
0.26
0.25
0.24
0.23
0.24
0.23
0.2
0.19
0.2
0.19
0.15
0.17
0.17
0.16
0.16
0.14
0.14
0.12
0.12
0.11
0.11
0.09
0.1
0.1
0.08
0.08
0.07
0.09
0.07
0.07
0.05
0.06
0.06
0.06
0.05
0.06
0.05
0.06
0.05
0.06
0.05
0.06
0.06
0.07
0.08
0.09
0.09
0.08
0.11
0.1
0.11
0.12
0.13
0.13
0.14
0.15
0.15
0.17
0.18
0.19
0.18
0.2
0.2
0.2
0.19
0.23
0.25
0.26
0.25
0.28
0.29
0.29
0.29
0.29
0.3
0.32
0.32
0.33
0.33
0.33
0.33
0.34
0.35
0.35
0.34
0.35
0.35
0.35
0.36
0.36
0.36
0.37
0.38
0.36
0.36
0.38
0.37
0.36
0.36
0.36
0.36
0.38
0.37
0.36
0.35
0.35
0.35
0.32
0.32
0.33
0.32
0.32
0.32
0.3
0.31
0.29
0.3
0.28
0.26
0.25
0.27
0.26
0.24
0.23
0.23
0.2
0.21
0.22
0.2
0.19
0.19
0.17
0.14
0.14
0.14
0.14
0.12
0.12
0.12
0.1
0.12
0.08
0.08
0.06
0.07
0.07
0.06
0.06
0.07
0.06
0.06
0.05
0.04
0.05
0.06
0.05
0.04
0.04
0.06
0.06
0.05
0.06
0.06
0.06
0.07
0.09
0.09
0.1
0.11
0.1
0.1
0.11
0.12
0.13
0.14
0.13
0.15
0.16
0.17
0.18
0.18
0.2
0.21
0.2
0.21
0.23
0.24
0.25
0.26
0.26
0.27
0.28
0.29
0.3
0.29
0.31
0.31
0.32
0.31
0.33
0.33
0.33
0.34
0.36
0.36
0.36
0.36
0.35
0.37
0.37
0.37
0.37
0.39
0.37
0.38
0.39
0.37
0.38
0.36
0.36
0.37
0.35
0.36
0.36
0.36
0.35
0.34
0.35
0.34
0.32
0.32
0.33
0.31
0.32
0.31
0.3
0.29
0.29
0.28
0.27
0.26
0.25
0.25
0.26
0.24
0.22
0.23
0.21
0.21
0.2
0.19
0.17
0.16
0.17
0.16
0.14
0.14
0.13
0.1
0.12
0.12
0.11
0.09
0.07
0.08
0.08
0.07
0.06
0.08
0.07
0.07
0.06
0.06
0.07
0.06
0.06
0.07
0.06
0.06
0.08
0.07
0.08
0.07
0.06
0.08
0.08
0.1
0.11
0.11
0.12
0.12
0.12
0.13
0.14
0.15
0.14
0.16
0.18
0.2
0.19
0.2
0.21
0.23
0.23
0.23
0.24
0.24
0.24
0.25
0.26
0.28
0.29
0.29
0.3
0.31
0.31
0.32
0.33
0.34
0.34
0.33
0.36
0.34
0.36
0.34
0.37
0.37
0.37
0.37
0.38
0.39
0.38
0.39
0.39
0.38
0.37
0.39
0.38
0.38
0.38
0.37
0.37
0.36
0.35
0.36
0.35
0.36
0.36
0.33
0.35
0.34
0.33
0.32
0.33
0.32
0.3
0.3
0.28
0.28
0.27
0.28
0.26
0.25
0.26
0.23
0.25
0.24
0.22
0.2
0.21
0.21
0.19
0.17
0.17
0.15
0.14
0.14
0.13
0.13
0.13
0.12
0.12
0.11
0.11
0.1
0.11
0.1
0.09
0.08
0.06
0.08
0.07
0.07
0.09
0.07
0.06
0.07
0.07
0.07
0.08
0.08
0.08
0.07
0.08
0.1
0.11
0.1
0.11
0.11
0.12
0.13
0.13
0.16
0.15
0.15
0.16
0.18
0.17
0.17
0.18
0.19
0.21
0.22
0.22
0.23
0.24
0.25
0.26
0.26
0.28
0.28
0.3
0.31
0.32
0.3
0.31
0.32
0.33
0.34
0.32
0.34
0.35
0.35
0.36
0.35
0.37
0.36
0.37
0.37
0.38
0.37
0.36
0.38
0.38
0.39
0.38
0.4
0.39
0.37
0.38
0.37
0.37
0.36
0.37
0.36
0.37
0.36
0.34
0.35
0.33
0.33
0.34
0.33
0.32
0.32
0.32
0.31
0.3
0.27
0.27
0.26
0.26
0.26
0.24
0.24
0.24
0.22
0.22
0.21
0.21
0.2
0.19
0.17
0.16
0.17
0.15
0.14
0.14
0.13
0.13
0.12
0.12
0.1
0.09
0.1
0.09
0.09
0.09
0.08
0.08
0.07
0.07
0.07
0.06
0.07
0.09
0.07
0.07
0.07
0.06
0.07
0.09
0.09
0.08
0.1
0.09
0.1
0.1
0.09
0.11
0.13
0.14
0.13
0.14
0.16
0.16
0.18
0.16
0.18
0.18
0.2
0.21
0.21
0.23
0.24
0.25
0.26
0.26
0.27
0.28
0.29
0.28
0.3
0.3
0.32
0.32
0.34
0.32
0.34
0.34
0.35
0.36
0.35
0.34
0.36
0.38
0.38
0.39
0.37
0.39
0.37
0.38
0.39
0.4
0.39
0.39
0.38
0.4
0.4
0.4
0.37
0.39
0.39
0.36
0.37
0.37
0.36
0.35
0.35
0.35
0.34
0.33
0.33
0.34
0.33
0.31
0.3
0.3
0.31
0.29
0.29
0.27
0.27
0.26
0.26
0.26
0.23
0.23
0.23
0.21
0.2
0.2
0.18
0.18
0.18
0.16
0.16
0.14
0.14
0.14
0.13
0.12
0.11
0.09
0.1
0.1
0.1
0.09
0.09
0.09
0.08
0.09
0.08
0.07
0.08
0.06
0.07
0.08
0.08
0.07
0.06
0.08
0.07
0.09
0.09
0.1
0.11
0.1
0.11
0.11
0.13
0.14
0.15
0.15
0.17
0.16
0.18
0.18
0.18
0.18
0.19
0.21
0.22
0.23
0.24
0.25
0.26
0.25
0.28
0.28
0.3
0.31
0.3
0.3
0.3
0.33
0.31
0.32
0.34
0.35
0.34
0.36
0.36
0.38
0.37
0.38
0.39
0.38
0.37
0.38
0.39
0.38
0.39
0.38
0.38
0.38
0.38
0.39
0.39
0.38
0.38
0.37
0.38
0.39
0.39
0.36
0.36
0.36
0.34
0.35
0.34
0.34
0.32
0.33
0.33
0.32
0.32
0.3
0.29
0.28
0.28
0.28
0.27
0.26
0.25
0.25
0.25
0.23
0.22
0.21
0.19
0.19
0.19
0.18
0.17
0.17
0.16
0.15
0.14
0.1
0.12
0.11
0.12
0.12
0.11
0.12
0.11
0.1
0.11
0.1
0.09
0.09
0.08
0.08
0.08
0.07
0.07
0.08
0.08
0.07
0.08
0.09
0.1
0.1
0.12
0.11
0.11
0.14
0.14
0.13
0.14
0.14
0.15
0.15
0.16
0.17
0.18
0.19
0.18
0.19
0.2
0.23
0.24
0.24
0.24
0.24
0.27
0.27
0.29
0.3
0.3
0.29
0.3
0.32
0.32
0.32
0.33
0.33
0.35
0.35
0.36
0.36
0.36
0.36
0.37
0.36
0.39
0.38
0.38
0.37
0.39
0.4
0.39
0.38
0.37
0.37
0.39
0.39
0.39
0.38
0.38
0.37
0.37
0.36
0.37
0.37
0.36
0.35
0.34
0.33
0.33
0.33
0.31
0.3
0.3
0.3
0.31
0.29
0.29
0.27
0.27
0.26
0.26
0.24
0.24
0.22
0.21
0.21
0.22
0.2
0.2
0.18
0.18
0.16
0.15
0.16
0.15
0.13
0.13
0.12
0.13
0.12
0.12
0.11
0.1
0.09
0.09
0.08
0.08
0.08
0.08
0.08
0.07
0.07
0.07
0.06
0.07
0.07
0.08
0.07
0.08
0.08
0.08
0.09
0.11
0.12
0.11
0.12
0.12
0.14
0.13
0.13
0.14
0.15
0.16
0.18
0.17
0.19
0.2
0.2
0.2
0.22
0.23
0.24
0.25
0.27
0.26
0.26
0.28
0.29
0.29
0.29
0.31
0.31
0.32
0.33
0.34
0.34
0.36
0.35
0.36
0.37
0.37
0.38
0.39
0.38
0.38
0.4
0.41
0.39
0.38
0.41
0.4
0.4
0.4
0.41
0.41
0.41
0.4
0.4
0.41
0.39
0.39
0.38
0.37
0.37
0.38
0.37
0.35
0.36
0.37
0.35
0.35
0.33
0.34
0.32
0.32
0.3
0.31
0.32
0.31
0.27
0.3
0.26
0.25
0.26
0.25
0.24
0.23
0.22
0.22
0.21
0.18
0.19
0.19
0.17
0.17
0.17
0.16
0.15
0.14
0.13
0.13
0.13
0.13
0.11
0.11
0.1
0.11
0.08
0.1
0.11
0.1
0.09
0.1
0.09
0.08
0.1
0.12
0.1
0.1
0.11
0.12
0.13
0.12
0.12
0.12
0.12
0.13
0.13
0.13
0.15
0.16
0.16
0.16
0.17
0.19
0.18
0.19
0.2
0.22
0.21
0.23
0.23
0.25
0.25
0.26
0.27
0.28
0.28
0.29
0.3
0.3
0.32
0.31
0.33
0.35
0.35
0.34
0.35
0.36
0.35
0.37
0.37
0.38
0.37
0.36
0.39
0.39
0.39
0.4
0.39
0.41
0.4
0.39
0.4
0.4
0.4
0.39
0.4
0.39
0.38
0.38
0.38
0.38
0.37
0.38
0.37
0.38
0.36
0.36
0.33
0.33
0.33
0.34
0.32
0.31
0.31
0.29
0.3
0.3
0.29
0.27
0.26
0.25
0.25
0.24
0.24
0.23
0.21
0.22
0.2
0.18
0.18
0.17
0.17
0.17
0.16
0.16
0.16
0.15
0.12
0.13
0.14
0.11
0.11
0.12
0.12
0.1
0.1
0.09
0.09
0.09
0.07
0.08
0.07
0.09
0.09
0.09
0.1
0.09
0.1
0.1
0.12
0.11
0.11
0.11
0.12
0.12
0.14
0.15
0.14
0.14
0.17
0.18
0.18
0.19
0.19
0.2
0.21
0.21
0.22
0.23
0.24
0.25
0.25
0.26
0.27
0.29
0.3
0.3
0.3
0.32
0.33
0.34
0.33
0.34
0.34
0.35
0.35
0.36
0.36
0.37
0.36
0.38
0.39
0.38
0.4
0.4
0.39
0.39
0.39
0.39
0.4
0.41
0.38
0.39
0.4
0.39
0.4
0.4
0.38
0.39
0.39
0.39
0.39
0.4
0.38
0.38
0.37
0.36
0.36
0.36
0.35
0.34
0.33
0.32
0.31
0.31
0.3
0.3
0.29
0.28
0.25
0.25
0.25
0.24
0.23
0.22
0.23
0.22
0.21
0.2
0.19
0.18
0.18
0.17
0.16
0.15
0.15
0.13
0.14
0.12
0.11
0.11
0.11
0.11
0.12
0.11
0.1
0.1
0.11
0.09
0.09
0.1
0.1
0.1
0.1
0.08
0.08
0.11
0.11
0.1
0.09
0.09
0.12
0.1
0.12
0.14
0.13
0.14
0.15
0.15
0.15
0.17
0.19
0.2
0.19
0.21
0.21
0.23
0.22
0.22
0.24
0.26
0.25
0.27
0.27
0.29
0.31
0.3
0.3
0.3
0.32
0.32
0.33
0.35
0.35
0.36
0.37
0.36
0.35
0.36
0.37
0.37
0.38
0.37
0.39
0.4
0.4
0.39
0.39
0.39
0.4
0.39
0.4
0.39
0.4
0.4
0.4
0.39
0.38
0.39
0.4
0.38
0.38
0.37
0.37
0.35
0.36
0.37
0.34
0.33
0.34
0.33
0.34
0.32
0.32
0.3
0.28
0.29
0.27
0.28
0.27
0.26
0.26
0.25
0.23
0.23
0.23
0.22
0.21
0.19
0.18
0.18
0.18
0.16
0.17
0.16
0.16
0.14
0.15
0.14
0.12
0.13
0.11
0.13
0.11
0.11
0.12
0.11
0.1
0.1
0.09
0.1
0.1
0.09
0.1
0.09
0.1
0.1
0.09
0.1
0.11
0.11
0.1
0.13
0.15
0.12
0.14
0.16
0.16
0.16
0.16
0.17
0.21
0.21
0.22
0.2
0.22
0.23
0.24
0.23
0.25
0.25
0.27
0.28
0.29
0.29
0.31
0.31
0.32
0.32
0.33
0.33
0.34
0.35
0.35
0.37
0.37
0.37
0.39
0.39
0.39
0.39
0.4
0.4
0.4
0.4
0.42
0.42
0.41
0.41
0.42
0.42
0.41
0.41
0.41
0.42
0.41
0.4
0.41
0.41
0.41
0.42
0.4
0.38
0.39
0.39
0.38
0.36
0.37
0.36
0.36
0.35
0.34
0.34
0.33
0.34
0.34
0.33
0.31
0.29
0.28
0.28
0.28
0.28
0.26
0.23
0.25
0.25
0.24
0.24
0.21
0.2
0.18
0.19
0.2
0.16
0.18
0.15
0.16
0.16
0.15
0.15
0.15
0.12
0.12
0.13
0.14
0.11
0.11
0.1
0.11
0.13
0.1
0.1
0.12
0.11
0.11
0.12
0.12
0.11
0.14
0.15
0.15
0.13
0.15
0.16
0.15
0.17
0.18
0.19
0.2
0.2
0.2
0.21
0.21
0.24
0.25
0.25
0.25
0.25
0.26
0.27
0.28
0.29
0.29
0.31
0.3
0.32
0.32
0.32
0.35
0.35
0.34
0.36
0.37
0.35
0.38
0.37
0.4
0.38
0.41
0.39
0.39
0.42
0.4
0.4
0.4
0.4
0.41
0.42
0.42
0.42
0.42
0.41
0.42
0.42
0.42
0.41
0.41
0.41
0.4
0.41
0.4
0.39
0.39
0.38
0.38
0.39
0.37
0.37
0.36
0.36
0.36
0.35
0.33
0.32
0.33
0.32
0.31
0.3
0.3
0.31
0.29
0.27
0.28
0.25
0.24
0.24
0.23
0.23
0.23
0.22
0.22
0.2
0.2
0.18
0.18
0.17
0.16
0.16
0.15
0.17
0.16
0.13
0.12
0.11
0.12
0.12
0.11
0.13
0.13
0.12
0.11
0.11
0.11
0.1
0.13
0.13
0.13
0.13
0.12
0.14
0.14
0.16
0.15
0.16
0.16
0.17
0.18
0.18
0.18
0.19
0.2
0.21
0.21
0.22
0.23
0.26
0.26
0.26
0.27
0.28
0.28
0.3
0.29
0.3
0.33
0.33
0.33
0.33
0.34
0.35
0.36
0.37
0.37
0.37
0.37
0.38
0.39
0.4
0.39
0.39
0.41
0.4
0.42
0.42
0.42
0.42
0.42
0.42
0.42
0.42
0.42
0.43
0.42
0.42
0.42
0.4
0.41
0.42
0.41
0.4
0.4
0.39
0.4
0.38
0.38
0.37
0.38
0.37
0.37
0.36
0.34
0.34
0.33
0.33
0.31
0.31
0.3
0.31
0.29
0.28
0.29
0.27
0.25
0.26
0.25
0.26
0.24
0.23
0.21
0.2
0.19
0.2
0.19
0.16
0.18
0.18
0.15
0.15
0.16
0.15
0.14
0.15
0.14
0.14
0.14
0.13
0.11
0.12
0.13
0.12
0.12
0.13
0.14
0.15
0.14
0.14
0.15
0.13
0.14
0.16
0.15
0.16
0.17
0.18
0.18
0.18
0.19
0.21
0.21
0.2
0.21
0.21
0.24
0.24
0.25
0.26
0.26
0.28
0.27
0.28
0.3
0.3
0.32
0.32
0.33
0.32
0.33
0.34
0.37
0.36
0.36
0.37
0.39
0.39
0.39
0.38
0.4
0.4
0.4
0.39
0.4
0.41
0.42
0.42
0.42
0.42
0.42
0.43
0.43
0.43
0.43
0.43
0.41
0.42
0.44
0.41
0.41
0.41
0.41
0.41
0.42
0.39
0.39
0.4
0.38
0.38
0.39
0.37
0.38
0.37
0.35
0.36
0.35
0.32
0.32
0.31
0.31
0.3
0.3
0.3
0.28
0.27
0.25
0.26
0.25
0.25
0.25
0.24
0.22
0.21
0.21
0.21
0.2
0.19
0.19
0.17
0.16
0.17
0.16
0.15
0.14
0.15
0.15
0.14
0.14
0.14
0.13
0.14
0.12
0.12
0.12
0.13
0.11
0.13
0.13
0.14
0.13
0.14
0.14
0.15
0.14
0.16
0.16
0.17
0.17
0.17
0.17
0.2
0.2
0.21
0.22
0.23
0.23
0.23
0.24
0.24
0.26
0.26
0.28
0.29
0.3
0.31
0.32
0.33
0.32
0.34
0.35
0.35
0.35
0.36
0.36
0.37
0.39
0.39
0.39
0.41
0.43
0.42
0.4
0.41
0.42
0.43
0.44
0.42
0.45
0.43
0.44
0.44
0.44
0.43
0.43
0.41
0.44
0.44
0.43
0.43
0.43
0.44
0.44
0.41
0.42
0.41
0.4
0.4
0.4
0.39
0.41
0.39
0.38
0.35
0.36
0.37
0.36
0.33
0.34
0.32
0.31
0.31
0.3
0.3
0.3
0.3
0.28
0.27
0.26
0.27
0.25
0.24
0.24
0.22
0.2
0.22
0.21
0.21
0.2
0.2
0.19
0.18
0.17
0.17
0.15
0.15
0.16
0.15
0.15
0.14
0.15
0.13
0.12
0.14
0.14
0.14
0.14
0.14
0.14
0.14
0.15
0.15
0.16
0.14
0.16
0.17
0.16
0.18
0.19
0.19
0.19
0.19
0.2
0.2
0.21
0.22
0.23
0.24
0.24
0.24
0.26
0.28
0.28
0.29
0.29
0.29
0.31
0.32
0.32
0.33
0.33
0.36
0.34
0.35
0.36
0.36
0.38
0.39
0.39
0.39
0.4
0.4
0.41
0.41
0.42
0.41
0.43
0.42
0.42
0.42
0.44
0.43
0.45
0.42
0.43
0.44
0.45
0.44
0.44
0.43
0.42
0.42
0.43
0.42
0.43
0.41
0.41
0.38
0.38
0.39
0.4
0.4
0.38
0.36
0.34
0.34
0.35
0.33
0.33
0.33
0.32
0.32
0.3
0.29
0.29
0.28
0.27
0.27
0.25
0.26
0.26
0.24
0.23
0.23
0.21
0.21
0.21
0.2
0.19
0.19
0.19
0.18
0.17
0.16
0.15
0.15
0.14
0.15
0.14
0.14
0.15
0.14
0.13
0.13
0.14
0.13
0.14
0.15
0.15
0.14
0.14
0.15
0.15
0.16
0.15
0.16
0.16
0.17
0.19
0.19
0.18
0.2
0.2
0.21
0.24
0.23
0.24
0.24
0.24
0.26
0.26
0.27
0.28
0.29
0.31
0.3
0.31
0.31
0.32
0.34
0.33
0.35
0.36
0.37
0.37
0.38
0.37
0.39
0.39
0.38
0.4
0.4
0.42
0.41
0.41
0.43
0.43
0.42
0.43
0.42
0.43
0.43
0.43
0.44
0.43
0.42
0.43
0.41
0.43
0.44
0.44
0.42
0.4
0.41
0.42
0.42
0.4
0.4
0.4
0.39
0.38
0.39
0.38
0.37
0.37
0.36
0.36
0.34
0.35
0.32
0.32
0.31
0.31
0.3
0.3
0.29
0.28
0.26
0.27
0.25
0.24
0.23
0.24
0.23
0.23
0.21
0.21
0.21
0.19
0.2
0.18
0.19
0.17
0.17
0.15
0.15
0.17
0.15
0.15
0.14
0.14
0.13
0.14
0.15
0.14
0.14
0.15
0.15
0.15
0.15
0.14
0.16
0.17
0.17
0.17
0.15
0.17
0.19
0.2
0.2
0.2
0.18
0.2
0.2
0.22
0.22
0.24
0.27
0.25
0.25
0.25
0.26
0.27
0.3
0.3
0.31
0.32
0.34
0.33
0.33
0.35
0.35
0.36
0.36
0.36
0.38
0.38
0.39
0.39
0.4
0.4
0.41
0.42
0.42
0.42
0.42
0.43
0.43
0.43
0.44
0.44
0.44
0.45
0.45
0.43
0.42
0.43
0.43
0.44
0.43
0.43
0.42
0.42
0.43
0.41
0.42
0.41
0.39
0.4
0.4
0.39
0.39
0.38
0.37
0.37
0.37
0.35
0.35
0.35
0.35
0.33
0.32
0.3
0.32
0.31
0.29
0.3
0.28
0.28
0.26
0.25
0.25
0.24
0.22
0.22
0.21
0.21
0.21
0.2
0.19
0.19
0.18
0.18
0.17
0.16
0.16
0.19
0.17
0.16
0.15
0.14
0.15
0.16
0.16
0.13
0.13
0.15
0.16
0.16
0.15
0.17
0.17
0.17
0.16
0.17
0.16
0.17
0.19
0.19
0.22
0.22
0.21
0.22
0.21
0.23
0.23
0.23
0.25
0.26
0.26
0.28
0.28
0.28
0.29
0.29
0.3
0.32
0.32
0.33
0.34
0.35
0.36
0.36
0.37
0.38
0.38
0.38
0.39
0.39
0.39
0.4
0.4
0.41
0.43
0.42
0.43
0.43
0.42
0.43
0.44
0.43
0.44
0.44
0.44
0.44
0.44
0.44
0.43
0.45
0.43
0.42
0.44
0.43
0.43
0.41
0.43
0.42
0.42
0.43
0.42
0.39
0.38
0.39
0.38
0.37
0.36
0.37
0.37
0.34
0.34
0.33
0.33
0.31
0.31
0.31
0.3
0.28
0.27
0.27
0.27
0.27
0.24
0.24
0.23
0.23
0.21
0.21
0.21
0.19
0.19
0.18
0.19
0.2
0.18
0.16
0.16
0.16
0.17
0.16
0.15
0.15
0.16
0.14
0.15
0.16
0.16
0.16
0.14
0.14
0.16
0.17
0.17
0.17
0.17
0.18
0.18
0.18
0.18
0.19
0.19
0.21
0.21
0.22
0.23
0.23
0.24
0.24
0.25
0.26
0.27
0.29
0.29
0.28
0.31
0.31
0.34
0.31
0.32
0.33
0.35
0.35
0.36
0.37
0.38
0.38
0.38
0.37
0.39
0.4
0.41
0.42
0.41
0.4
0.41
0.42
0.43
0.43
0.44
0.43
0.44
0.44
0.43
0.44
0.44
0.45
0.44
0.44
0.44
0.45
0.46
0.46
0.43
0.43
0.44
0.43
0.43
0.43
0.4
0.41
0.4
0.39
0.39
0.39
0.38
0.38
0.36
0.36
0.37
0.36
0.35
0.33
0.35
0.34
0.32
0.31
0.28
0.3
0.3
0.27
0.27
0.26
0.25
0.25
0.24
0.22
0.23
0.23
0.23
0.21
0.2
0.2
0.19
0.18
0.18
0.19
0.19
0.18
0.17
0.17
0.16
0.15
0.16
0.17
0.16
0.16
0.16
0.17
0.15
0.15
0.17
0.17
0.16
0.17
0.18
0.18
0.18
0.2
0.19
0.19
0.2
0.21
0.21
0.24
0.23
0.25
0.25
0.23
0.26
0.27
0.28
0.28
0.29
0.31
0.29
0.3
0.3
0.32
0.32
0.34
0.35
0.36
0.37
0.36
0.38
0.39
0.4
0.39
0.4
0.39
0.41
0.4
0.41
0.41
0.41
0.44
0.44
0.44
0.44
0.44
0.44
0.45
0.44
0.44
0.45
0.45
0.46
0.44
0.44
0.43
0.44
0.43
0.42
0.43
0.43
0.44
0.43
0.42
0.42
0.43
0.43
0.42
0.41
0.39
0.39
0.38
0.4
0.36
0.36
0.35
0.35
0.35
0.35
0.34
0.31
0.3
0.3
0.31
0.3
0.28
0.27
0.25
0.25
0.26
0.25
0.26
0.24
0.23
0.2
0.22
0.2
0.21
0.2
0.19
0.18
0.19
0.2
0.18
0.18
0.18
0.17
0.16
0.16
0.15
0.17
0.18
0.17
0.16
0.17
0.15
0.17
0.18
0.16
0.18
0.19
0.19
0.17
0.19
0.19
0.18
0.2
0.2
0.21
0.23
0.24
0.23
0.23
0.23
0.26
0.27
0.28
0.28
0.29
0.29
0.31
0.3
0.31
0.32
0.33
0.34
0.35
0.34
0.37
0.36
0.38
0.38
0.39
0.39
0.4
0.41
0.41
0.4
0.42
0.43
0.41
0.43
0.43
0.44
0.44
0.44
0.45
0.45
0.44
0.45
0.44
0.46
0.45
0.44
0.44
0.45
0.44
0.44
0.43
0.43
0.43
0.43
0.42
0.43
0.42
0.41
0.42
0.42
0.42
0.4
0.4
0.39
0.37
0.39
0.36
0.36
0.35
0.35
0.33
0.33
0.32
0.31
0.32
0.31
0.28
0.28
0.28
0.27
0.27
0.26
0.24
0.24
0.22
0.22
0.22
0.22
0.22
0.21
0.2
0.19
0.18
0.18
0.19
0.19
0.18
0.17
0.17
0.18
0.17
0.16
0.16
0.18
0.17
0.17
0.18
0.18
0.17
0.16
0.18
0.17
0.19
0.18
0.19
0.2
0.21
0.22
0.22
0.22
0.22
0.24
0.24
0.23
0.25
0.27
0.28
0.28
0.29
0.3
0.3
0.3
0.3
0.32
0.33
0.35
0.36
0.34
0.35
0.38
0.38
0.39
0.39
0.4
0.41
0.41
0.41
0.42
0.42
0.43
0.42
0.43
0.43
0.45
0.44
0.45
0.46
0.46
0.46
0.45
0.46
0.46
0.46
0.46
0.45
0.46
0.46
0.45
0.46
0.46
0.45
0.44
0.44
0.44
0.45
0.44
0.43
0.43
0.42
0.41
0.42
0.41
0.42
0.38
0.39
0.38
0.38
0.37
0.36
0.36
0.34
0.32
0.34
0.33
0.34
0.33
0.3
0.31
0.29
0.29
0.28
0.28
0.26
0.25
0.24
0.25
0.24
0.21
0.22
0.2
0.2
0.2
0.2
0.19
0.18
0.18
0.18
0.17
0.18
0.18
0.17
0.16
0.15
0.17
0.16
0.16
0.18
0.18
0.18
0.18
0.19
0.18
0.19
0.19
0.2
0.21
0.23
0.22
0.22
0.21
0.21
0.23
0.26
0.24
0.25
0.26
0.26
0.26
0.28
0.29
0.3
0.31
0.31
0.32
0.33
0.33
0.34
0.35
0.36
0.37
0.39
0.38
0.39
0.4
0.4
0.41
0.41
0.42
0.43
0.44
0.44
0.43
0.45
0.45
0.46
0.45
0.45
0.44
0.47
0.46
0.46
0.45
0.46
0.46
0.45
0.46
0.46
0.45
0.45
0.45
0.44
0.46
0.45
0.44
0.43
0.43
0.42
0.43
0.42
0.42
0.42
0.42
0.4
0.41
0.4
0.38
0.38
0.38
0.35
0.37
0.34
0.34
0.35
0.33
0.33
0.33
0.32
0.31
0.3
0.29
0.29
0.28
0.26
0.25
0.25
0.26
0.22
0.24
0.21
0.2
0.22
0.2
0.2
0.19
0.21
0.2
0.18
0.18
0.18
0.17
0.2
0.17
0.19
0.17
0.19
0.19
0.18
0.17
0.2
0.2
0.21
0.2
0.19
0.19
0.19
0.2
0.21
0.22
0.23
0.23
0.24
0.23
0.25
0.27
0.27
0.26
0.28
0.3
0.3
0.3
0.31
0.31
0.31
0.32
0.32
0.33
0.34
0.35
0.37
0.38
0.38
0.37
0.38
0.38
0.4
0.4
0.42
0.41
0.41
0.41
0.43
0.45
0.45
0.45
0.45
0.45
0.46
0.46
0.45
0.46
0.47
0.45
0.47
0.46
0.46
0.46
0.45
0.46
0.45
0.45
0.46
0.44
0.45
0.45
0.43
0.44
0.44
0.44
0.44
0.41
0.41
0.42
0.41
0.41
0.41
0.39
0.37
0.37
0.37
0.37
0.35
0.35
0.34
0.33
0.32
0.32
0.3
0.3
0.3
0.29
0.28
0.28
0.26
0.26
0.25
0.24
0.24
0.23
0.21
0.2
0.21
0.2
0.21
0.19
0.19
0.19
0.18
0.19
0.2
0.18
0.18
0.18
0.18
0.18
0.17
0.18
0.18
0.18
0.2
0.19
0.18
0.19
0.19
0.21
0.19
0.2
0.22
0.22
0.22
0.22
0.23
0.25
0.25
0.26
0.27
0.28
0.29
0.29
0.29
0.31
0.31
0.3
0.32
0.33
0.32
0.33
0.34
0.36
0.36
0.37
0.37
0.38
0.39
0.39
0.41
0.4
0.41
0.41
0.42
0.41
0.43
0.44
0.42
0.45
0.44
0.44
0.45
0.46
0.45
0.45
0.45
0.46
0.45
0.46
0.48
0.47
0.46
0.47
0.46
0.46
0.47
0.44
0.45
0.44
0.43
0.42
0.42
0.43
0.42
0.42
0.42
0.41
0.4
0.41
0.4
0.39
0.37
0.38
0.37
0.36
0.37
0.35
0.33
0.32
0.33
0.33
0.32
0.29
0.3
0.29
0.29
0.27
0.27
0.26
0.25
0.25
0.25
0.25
0.25
0.23
0.24
0.21
0.22
0.22
0.2
0.19
0.2
0.21
0.2
0.2
0.19
0.17
0.19
0.18
0.19
0.18
0.18
0.19
0.18
0.2
0.2
0.19
0.2
0.2
0.21
0.21
0.22
0.23
0.24
0.25
0.25
0.24
0.23
0.26
0.27
0.27
0.27
0.28
0.29
0.29
0.31
0.32
0.32
0.33
0.33
0.35
0.35
0.35
0.37
0.37
0.39
0.37
0.38
0.39
0.4
0.42
0.41
0.43
0.44
0.43
0.43
0.43
0.43
0.44
0.46
0.45
0.46
0.46
0.47
0.47
0.46
0.46
0.46
0.47
0.46
0.46
0.47
0.47
0.44
0.45
0.44
0.45
0.44
0.45
0.44
0.46
0.43
0.43
0.43
0.42
0.42
0.4
0.41
0.4
0.4
0.39
0.38
0.38
0.37
0.37
0.35
0.33
0.34
0.32
0.32
0.31
0.31
0.31
0.3
0.29
0.28
0.28
0.28
0.27
0.24
0.25
0.23
0.24
0.24
0.23
0.22
0.21
0.22
0.2
0.22
0.21
0.19
0.18
0.19
0.19
0.18
0.18
0.18
0.18
0.18
0.18
0.18
0.19
0.19
0.2
0.21
0.2
0.21
0.21
0.2
0.23
0.23
0.23
0.23
0.24
0.24
0.25
0.25
0.27
0.29
0.28
0.27
0.3
0.29
0.3
0.32
0.31
0.31
0.32
0.33
0.35
0.36
0.36
0.38
0.37
0.39
0.39
0.4
0.4
0.41
0.41
0.43
0.42
0.44
0.45
0.44
0.45
0.45
0.45
0.45
0.45
0.46
0.46
0.47
0.47
0.47
0.46
0.47
0.47
0.46
0.47
0.46
0.47
0.46
0.46
0.47
0.47
0.46
0.46
0.45
0.44
0.44
0.44
0.44
0.44
0.42
0.41
0.4
0.41
0.41
0.41
0.39
0.37
0.38
0.38
0.36
0.36
0.35
0.34
0.33
0.33
0.33
0.32
0.3
0.3
0.29
0.28
0.27
0.26
0.27
0.25
0.26
0.25
0.25
0.23
0.23
0.21
0.22
0.2
0.2
0.2
0.19
0.19
0.2
0.2
0.19
0.18
0.18
0.19
0.2
0.2
0.2
0.2
0.19
0.19
0.2
0.22
0.2
0.2
0.22
0.21
0.22
0.22
0.23
0.25
0.24
0.25
0.26
0.26
0.26
0.28
0.28
0.29
0.29
0.3
0.32
0.33
0.33
0.34
0.34
0.35
0.37
0.37
0.36
0.38
0.38
0.38
0.4
0.39
0.4
0.41
0.42
0.43
0.42
0.44
0.45
0.45
0.45
0.45
0.45
0.46
0.44
0.46
0.45
0.45
0.48
0.46
0.48
0.47
0.47
0.47
0.47
0.47
0.46
0.48
0.45
0.46
0.46
0.45
0.47
0.46
0.44
0.43
0.42
0.43
0.44
0.44
0.42
0.4
0.41
0.4
0.4
0.37
0.38
0.38
0.36
0.35
0.36
0.34
0.32
0.34
0.34
0.32
0.32
0.3
0.3
0.3
0.28
0.28
0.26
0.27
0.25
0.24
0.24
0.24
0.25
0.22
0.23
0.23
0.21
0.21
0.22
0.19
0.2
0.2
0.22
0.21
0.19
0.21
0.21
0.21
0.19
0.2
0.22
0.21
0.22
0.22
0.21
0.21
0.23
0.23
0.25
0.24
0.25
0.26
0.26
0.26
0.25
0.27
0.27
0.28
0.29
0.3
0.31
0.31
0.31
0.33
0.33
0.33
0.35
0.36
0.37
0.38
0.39
0.39
0.39
0.39
0.39
0.41
0.42
0.41
0.42
0.44
0.45
0.44
0.43
0.44
0.45
0.44
0.45
0.46
0.45
0.47
0.48
0.48
0.47
0.47
0.46
0.48
0.48
0.48
0.47
0.47
0.47
0.46
0.46
0.47
0.46
0.45
0.46
0.44
0.44
0.46
0.45
0.44
0.44
0.43
0.41
0.42
0.42
0.39
0.4
0.38
0.38
0.37
0.37
0.36
0.36
0.35
0.34
0.34
0.33
0.33
0.32
0.3
0.29
0.29
0.28
0.28
0.28
0.27
0.27
0.26
0.25
0.26
0.23
0.22
0.22
0.22
0.23
0.22
0.21
0.22
0.22
0.22
0.22
0.21
0.2
0.21
0.2
0.22
0.22
0.21
0.21
0.2
0.22
0.21
0.21
0.23
0.24
0.24
0.24
0.25
0.25
0.26
0.28
0.29
0.27
0.29
0.29
0.3
0.29
0.3
0.31
0.32
0.34
0.33
0.33
0.34
0.34
0.36
0.36
0.38
0.37
0.38
0.39
0.39
0.41
0.41
0.42
0.42
0.43
0.44
0.45
0.45
0.44
0.45
0.46
0.46
0.48
0.45
0.44
0.46
0.47
0.47
0.48
0.48
0.49
0.48
0.49
0.48
0.47
0.48
0.47
0.47
0.48
0.48
0.47
0.47
0.47
0.46
0.45
0.46
0.44
0.44
0.44
0.44
0.43
0.43
0.41
0.41
0.4
0.39
0.38
0.37
0.38
0.38
0.36
0.36
0.35
0.34
0.32
0.32
0.32
0.32
0.31
0.3
0.29
0.28
0.26
0.26
0.27
0.25
0.25
0.25
0.26
0.23
0.23
0.22
0.22
0.21
0.23
0.23
0.22
0.23
0.23
0.21
0.22
0.21
0.23
0.21
0.2
0.21
0.22
0.22
0.21
0.21
0.22
0.23
0.23
0.24
0.24
0.22
0.25
0.25
0.26
0.27
0.26
0.27
0.28
0.29
0.29
0.3
0.32
0.32
0.32
0.33
0.35
0.35
0.35
0.37
0.37
0.38
0.39
0.38
0.4
0.4
0.41
0.42
0.43
0.42
0.43
0.44
0.43
0.46
0.45
0.46
0.46
0.45
0.46
0.45
0.47
0.47
0.47
0.46
0.47
0.47
0.49
0.48
0.46
0.48
0.48
0.47
0.46
0.44
0.46
0.46
0.47
0.46
0.45
0.45
0.45
0.46
0.44
0.43
0.43
0.44
0.41
0.42
0.4
0.4
0.39
0.37
0.38
0.37
0.36
0.35
0.36
0.35
0.34
0.33
0.32
0.33
0.31
0.29
0.29
0.27
0.27
0.27
0.27
0.27
0.26
0.25
0.24
0.24
0.24
0.23
0.23
0.22
0.2
0.2
0.19
0.2
0.21
0.21
0.18
0.21
0.19
0.2
0.19
0.19
0.2
0.19
0.19
0.19
0.19
0.2
0.21
0.21
0.21
0.21
0.22
0.22
0.22
0.24
0.24
0.25
0.26
0.25
0.28
0.28
0.28
0.29
0.3
0.32
0.33
0.32
0.33
0.35
0.35
0.36
0.37
0.37
0.36
0.38
0.38
0.39
0.4
0.42
0.41
0.43
0.43
0.45
0.45
0.46
0.45
0.46
0.46
0.45
0.45
0.46
0.47
0.46
0.47
0.48
0.48
0.48
0.49
0.48
0.48
0.47
0.48
0.48
0.49
0.47
0.48
0.48
0.46
0.47
0.46
0.47
0.46
0.45
0.46
0.46
0.44
0.43
0.43
0.43
0.41
0.42
0.41
0.39
0.38
0.38
0.39
0.38
0.37
0.36
0.35
0.34
0.34
0.34
0.32
0.32
0.32
0.31
0.28
0.3
0.29
0.27
0.27
0.26
0.25
0.25
0.26
0.26
0.25
0.24
0.24
0.23
0.23
0.23
0.22
0.22
0.22
0.21
0.23
0.21
0.21
0.23
0.23
0.22
0.21
0.22
0.23
0.23
0.23
0.24
0.24
0.24
0.25
0.26
0.25
0.25
0.27
0.27
0.27
0.29
0.28
0.29
0.3
0.31
0.33
0.33
0.33
0.33
0.35
0.35
0.36
0.37
0.38
0.38
0.38
0.39
0.41
0.41
0.41
0.42
0.42
0.43
0.44
0.45
0.44
0.46
0.46
0.46
0.45
0.46
0.47
0.48
0.47
0.46
0.47
0.47
0.46
0.47
0.5
0.5
0.48
0.48
0.49
0.48
0.48
0.47
0.47
0.47
0.46
0.47
0.48
0.45
0.45
0.45
0.45
0.45
0.43
0.42
0.42
0.41
0.41
0.41
0.4
0.4
0.4
0.39
0.38
0.39
0.36
0.35
0.35
0.34
0.33
0.35
0.33
0.32
0.32
0.3
0.29
0.28
0.28
0.27
0.26
0.26
0.26
0.23
0.23
0.24
0.24
0.23
0.23
0.23
0.24
0.23
0.2
0.22
0.22
0.23
0.21
0.22
0.21
0.22
0.22
0.23
0.21
0.23
0.22
0.23
0.25
0.22
0.23
0.24
0.23
0.25
0.25
0.27
0.26
0.26
0.27
0.29
0.29
0.28
0.3
0.31
0.31
0.32
0.35
0.33
0.35
0.34
0.36
0.37
0.37
0.37
0.39
0.4
0.39
0.39
0.41
0.41
0.43
0.44
0.42
0.44
0.45
0.46
0.46
0.46
0.46
0.47
0.47
0.46
0.48
0.48
0.49
0.47
0.48
0.47
0.48
0.46
0.48
0.47
0.47
0.46
0.48
0.48
0.48
0.47
0.47
0.46
0.47
0.45
0.46
0.44
0.45
0.44
0.43
0.42
0.44
0.43
0.42
0.43
0.43
0.4
0.39
0.39
0.4
0.42
0.38
0.38
0.38
0.36
0.34
0.33
0.34
0.32
0.33
0.3
0.32
0.3
0.29
0.29
0.28
0.29
0.27
0.26
0.26
0.27
0.26
0.26
0.25
0.24
0.24
0.24
0.25
0.25
0.23
0.23
0.24
0.22
0.21
0.24
0.23
0.23
0.23
0.23
0.22
0.24
0.24
0.25
0.27
0.26
0.26
0.26
0.26
0.27
0.28
0.28
0.29
0.3
0.31
0.3
0.32
0.32
0.33
0.33
0.34
0.36
0.36
0.36
0.37
0.37
0.39
0.38
0.4
0.4
0.4
0.41
0.44
0.43
0.43
0.42
0.45
0.44
0.45
0.47
0.46
0.46
0.47
0.46
0.49
0.47
0.47
0.47
0.49
0.49
0.49
0.49
0.49
0.5
0.49
0.48
0.49
0.48
0.48
0.48
0.49
0.5
0.49
0.47
0.47
0.46
0.47
0.46
0.44
0.42
0.44
0.43
0.43
0.43
0.43
0.4
0.41
0.4
0.39
0.38
0.38
0.38
0.37
0.34
0.36
0.34
0.34
0.32
0.33
0.32
0.31
0.3
0.3
0.3
0.28
0.28
0.27
0.27
0.26
0.25
0.25
0.26
0.24
0.24
0.22
0.23
0.22
0.21
0.23
0.22
0.24
0.23
0.22
0.22
0.21
0.2
0.21
0.2
0.21
0.23
0.23
0.23
0.23
0.22
0.21
0.22
0.23
0.23
0.25
0.26
0.25
0.26
0.28
0.29
0.27
0.28
0.29
0.3
0.31
0.32
0.31
0.32
0.34
0.32
0.35
0.34
0.37
0.37
0.37
0.39
0.39
0.41
0.41
0.4
0.42
0.41
0.43
0.45
0.44
0.45
0.44
0.46
0.45
0.46
0.48
0.48
0.48
0.49
0.49
0.49
0.49
0.49
0.47
0.48
0.49
0.5
0.49
0.5
0.5
0.48
0.47
0.48
0.5
0.49
0.49
0.49
0.48
0.48
0.47
0.46
0.46
0.46
0.46
0.46
0.44
0.44
0.43
0.42
0.41
0.4
0.4
0.4
0.4
0.39
0.39
0.37
0.36
0.35
0.35
0.35
0.35
0.34
0.34
0.35
0.32
0.31
0.31
0.3
0.3
0.28
0.29
0.29
0.29
0.28
0.26
0.25
0.26
0.26
0.26
0.25
0.24
0.25
0.26
0.25
0.23
0.24
0.25
0.25
0.25
0.24
0.24
0.26
0.27
0.26
0.27
0.27
0.26
0.26
0.28
0.29
0.29
0.29
0.31
0.32
0.33
0.32
0.35
0.33
0.34
0.35
0.35
0.36
0.37
0.37
0.38
0.39
0.39
0.39
0.4
0.41
0.43
0.42
0.43
0.43
0.44
0.44
0.46
0.45
0.45
0.47
0.48
0.46
0.48
0.46
0.47
0.48
0.49
0.51
0.5
0.49
0.5
0.49
0.48
0.48
0.5
0.51
0.51
0.5
0.48
0.5
0.49
0.5
0.51
0.49
0.48
0.5
0.49
0.49
0.48
0.46
0.47
0.44
0.44
0.45
0.44
0.43
0.42
0.41
0.4
0.41
0.38
0.4
0.38
0.38
0.39
0.38
0.37
0.36
0.33
0.32
0.34
0.35
0.34
0.31
0.31
0.3
0.3
0.3
0.28
0.29
0.26
0.27
0.28
0.25
0.27
0.26
0.26
0.25
0.25
0.25
0.25
0.23
0.25
0.23
0.26
0.26
0.25
0.25
0.24
0.25
0.27
0.26
0.25
0.24
0.27
0.28
0.28
0.28
0.29
0.29
0.29
0.3
0.3
0.31
0.33
0.32
0.34
0.34
0.34
0.35
0.35
0.36
0.37
0.37
0.39
0.39
0.39
0.39
0.4
0.41
0.42
0.43
0.42
0.45
0.45
0.44
0.46
0.45
0.47
0.47
0.48
0.48
0.48
0.5
0.5
0.5
0.49
0.5
0.49
0.49
0.51
0.5
0.5
0.51
0.51
0.5
0.51
0.49
0.5
0.51
0.52
0.5
0.5
0.49
0.49
0.49
0.48
0.48
0.47
0.48
0.46
0.47
0.45
0.46
0.44
0.43
0.44
0.42
0.41
0.4
0.41
0.39
0.39
0.4
0.39
0.36
0.37
0.36
0.36
0.35
0.34
0.34
0.35
0.32
0.3
0.32
0.3
0.29
0.28
0.28
0.29
0.28
0.27
0.25
0.26
0.26
0.27
0.27
0.26
0.26
0.25
0.25
0.25
0.24
0.25
0.25
0.24
0.25
0.25
0.25
0.25
0.25
0.27
0.27
0.27
0.27
0.29
0.27
0.29
0.3
0.3
0.29
0.31
0.32
0.33
0.33
0.33
0.34
0.34
0.35
0.36
0.36
0.38
0.38
0.39
0.38
0.4
0.4
0.4
0.42
0.42
0.42
0.44
0.44
0.45
0.46
0.46
0.46
0.46
0.46
0.49
0.48
0.49
0.49
0.49
0.5
0.51
0.5
0.5
0.5
0.52
0.51
0.51
0.51
0.52
0.51
0.5
0.51
0.5
0.51
0.51
0.5
0.49
0.49
0.47
0.48
0.49
0.48
0.49
0.49
0.47
0.46
0.46
0.47
0.46
0.44
0.42
0.43
0.43
0.42
0.41
0.4
0.4
0.38
0.36
0.38
0.38
0.37
0.37
0.36
0.34
0.34
0.34
0.32
0.31
0.31
0.3
0.3
0.31
0.29
0.28
0.27
0.28
0.28
0.27
0.26
0.27
0.26
0.24
0.25
0.26
0.27
0.25
0.25
0.25
0.25
0.26
0.27
0.25
0.24
0.25
0.27
0.26
0.28
0.27
0.28
0.28
0.28
0.3
0.3
0.3
0.32
0.31
0.31
0.32
0.32
0.34
0.35
0.35
0.35
0.36
0.36
0.37
0.38
0.4
0.4
0.39
0.41
0.41
0.42
0.43
0.45
0.43
0.44
0.45
0.45
0.46
0.45
0.47
0.49
0.49
0.49
0.5
0.5
0.51
0.5
0.49
0.5
0.49
0.49
0.53
0.51
0.51
0.51
0.52
0.53
0.53
0.52
0.51
0.51
0.5
0.51
0.51
0.5
0.49
0.49
0.49
0.5
0.5
0.47
0.46
0.47
0.46
0.45
0.44
0.45
0.44
0.43
0.43
0.44
0.41
0.41
0.41
0.39
0.38
0.38
0.37
0.36
0.36
0.35
0.36
0.33
0.32
0.32
0.32
0.31
0.3
0.31
0.32
0.3
0.29
0.3
0.27
0.27
0.28
0.26
0.26
0.27
0.25
0.26
0.26
0.26
0.26
0.26
0.27
0.25
0.26
0.27
0.28
0.26
0.26
0.28
0.26
0.27
0.28
0.27
0.28
0.29
0.28
0.29
0.3
0.31
0.31
0.32
0.34
0.33
0.33
0.35
0.34
0.36
0.36
0.36
0.36
0.38
0.41
0.4
0.4
0.42
0.42
0.42
0.43
0.44
0.45
0.46
0.45
0.46
0.47
0.49
0.49
0.48
0.49
0.49
0.5
0.48
0.5
0.5
0.5
0.52
0.5
0.51
0.52
0.51
0.51
0.52
0.52
0.51
0.52
0.52
0.52
0.51
0.51
0.51
0.5
0.5
0.5
0.5
0.5
0.48
0.49
0.47
0.47
0.45
0.45
0.46
0.46
0.44
0.44
0.44
0.43
0.43
0.42
0.41
0.41
0.4
0.39
0.38
0.38
0.39
0.37
0.36
0.35
0.35
0.34
0.33
0.33
0.33
0.32
0.31
0.3
0.29
0.3
0.29
0.29
0.29
0.28
0.28
0.28
0.27
0.27
0.26
0.27
0.26
0.26
0.25
0.26
0.26
0.27
0.27
0.27
0.28
0.28
0.28
0.28
0.29
0.27
0.28
0.29
0.31
0.32
0.29
0.3
0.31
0.32
0.31
0.33
0.33
0.35
0.35
0.36
0.35
0.36
0.38
0.37
0.39
0.4
0.4
0.41
0.41
0.42
0.43
0.44
0.45
0.45
0.43
0.46
0.46
0.48
0.47
0.49
0.48
0.48
0.48
0.5
0.49
0.52
0.51
0.51
0.5
0.5
0.53
0.52
0.51
0.51
0.52
0.53
0.53
0.52
0.52
0.52
0.52
0.51
0.51
0.5
0.51
0.5
0.51
0.51
0.48
0.48
0.49
0.48
0.47
0.47
0.46
0.45
0.44
0.44
0.43
0.43
0.43
0.45
0.41
0.4
0.4
0.39
0.38
0.38
0.38
0.37
0.35
0.35
0.35
0.34
0.33
0.33
0.32
0.31
0.29
0.31
0.31
0.31
0.3
0.29
0.29
0.27
0.29
0.27
0.28
0.28
0.29
0.27
0.27
0.26
0.25
0.26
0.27
0.26
0.28
0.27
0.25
0.26
0.28
0.27
0.27
0.28
0.29
0.28
0.3
0.31
0.31
0.31
0.32
0.33
0.33
0.34
0.35
0.35
0.37
0.35
0.38
0.38
0.37
0.39
0.4
0.4
0.4
0.41
0.41
0.43
0.44
0.45
0.45
0.46
0.47
0.48
0.49
0.48
0.49
0.49
0.49
0.48
0.51
0.5
0.5
0.5
0.52
0.51
0.53
0.52
0.51
0.53
0.5
0.53
0.53
0.54
0.53
0.53
0.54
0.54
0.52
0.52
0.54
0.53
0.52
0.51
0.51
0.52
0.5
0.49
0.49
0.49
0.48
0.48
0.47
0.46
0.46
0.45
0.44
0.44
0.43
0.45
0.44
0.44
0.41
0.41
0.4
0.39
0.4
0.38
0.39
0.38
0.36
0.34
0.35
0.34
0.34
0.33
0.32
0.33
0.31
0.31
0.31
0.31
0.29
0.3
0.3
0.29
0.28
0.28
0.28
0.28
0.28
0.27
0.29
0.29
0.28
0.28
0.27
0.28
0.29
0.27
0.29
0.3
0.3
0.3
0.31
0.3
0.3
0.31
0.32
0.32
0.32
0.34
0.35
0.34
0.37
0.36
0.36
0.38
0.38
0.38
0.39
0.4
0.39
0.4
0.42
0.41
0.43
0.43
0.45
0.43
0.45
0.45
0.46
0.48
0.48
0.47
0.46
0.47
0.48
0.49
0.49
0.51
0.51
0.49
0.5
0.51
0.51
0.51
0.52
0.52
0.53
0.52
0.52
0.53
0.54
0.53
0.52
0.53
0.52
0.51
0.51
0.5
0.5
0.51
0.5
0.5
0.5
0.49
0.49
0.48
0.47
0.49
0.48
0.47
0.46
0.45
0.45
0.43
0.41
0.41
0.42
0.41
0.41
0.41
0.39
0.38
0.37
0.37
0.37
0.35
0.34
0.35
0.33
0.33
0.33
0.33
0.31
0.3
0.3
0.28
0.28
0.29
0.29
0.28
0.28
0.27
0.26
0.26
0.29
0.26
0.27
0.25
0.26
0.28
0.27
0.28
0.27
0.28
0.28
0.29
0.3
0.28
0.29
0.31
0.3
0.32
0.32
0.32
0.34
0.34
0.33
0.34
0.35
0.37
0.37
0.38
0.37
0.39
0.39
0.4
0.4
0.4
0.42
0.42
0.42
0.44
0.44
0.44
0.45
0.45
0.46
0.48
0.48
0.47
0.48
0.5
0.49
0.5
0.49
0.5
0.51
0.51
0.51
0.5
0.53
0.53
0.53
0.54
0.54
0.53
0.52
0.52
0.53
0.52
0.53
0.53
0.53
0.51
0.52
0.52
0.51
0.5
0.51
0.52
0.5
0.5
0.5
0.49
0.48
0.47
0.47
0.48
0.47
0.47
0.47
0.47
0.45
0.44
0.44
0.43
0.41
0.43
0.41
0.41
0.41
0.39
0.39
0.38
0.38
0.38
0.36
0.35
0.34
0.35
0.35
0.34
0.34
0.34
0.34
0.33
0.31
0.32
0.32
0.31
0.3
0.3
0.31
0.31
0.31
0.3
0.29
0.3
0.29
0.29
0.29
0.29
0.29
0.3
0.29
0.3
0.31
0.3
0.31
0.31
0.31
0.31
0.31
0.32
0.34
0.33
0.33
0.36
0.36
0.36
0.36
0.37
0.39
0.39
0.38
0.38
0.39
0.41
0.42
0.42
0.42
0.44
0.45
0.45
0.46
0.45
0.46
0.45
0.48
0.49
0.47
0.48
0.5
0.51
0.5
0.5
0.52
0.51
0.51
0.51
0.54
0.52
0.52
0.52
0.52
0.51
0.53
0.52
0.53
0.54
0.54
0.54
0.52
0.52
0.51
0.53
0.52
0.52
0.51
0.51
0.51
0.51
0.5
0.49
0.48
0.48
0.47
0.49
0.48
0.48
0.47
0.47
0.46
0.44
0.44
0.44
0.44
0.43
0.41
0.39
0.4
0.4
0.39
0.39
0.38
0.36
0.36
0.36
0.35
0.36
0.35
0.34
0.33
0.32
0.31
0.32
0.31
0.31
0.3
0.31
0.3
0.29
0.28
0.29
0.28
0.28
0.29
0.28
0.28
0.3
0.27
0.26
0.28
0.29
0.31
0.3
0.29
0.29
0.3
0.31
0.31
0.29
0.32
0.31
0.33
0.34
0.32
0.33
0.35
0.34
0.35
0.37
0.36
0.36
0.37
0.39
0.39
0.4
0.41
0.41
0.41
0.43
0.43
0.44
0.43
0.45
0.48
0.47
0.47
0.48
0.47
0.47
0.49
0.49
0.51
0.52
0.51
0.51
0.51
0.51
0.53
0.52
0.53
0.54
0.52
0.53
0.51
0.54
0.53
0.54
0.55
0.53
0.53
0.53
0.52
0.53
0.52
0.52
0.52
0.52
0.53
0.51
0.5
0.5
0.52
0.5
0.5
0.48
0.47
0.47
0.48
0.47
0.46
0.44
0.44
0.45
0.43
0.43
0.42
0.42
0.41
0.39
0.39
0.38
0.39
0.39
0.37
0.36
0.35
0.34
0.35
0.36
0.35
0.34
0.32
0.32
0.32
0.32
0.3
0.32
0.3
0.29
0.29
0.29
0.3
0.29
0.29
0.29
0.29
0.3
0.3
0.29
0.28
0.28
0.29
0.29
0.29
0.31
0.31
0.3
0.3
0.31
0.32
0.33
0.32
0.32
0.34
0.34
0.34
0.35
0.37
0.35
0.35
0.37
0.38
0.4
0.4
0.39
0.4
0.41
0.41
0.43
0.42
0.45
0.46
0.45
0.47
0.47
0.48
0.47
0.47
0.48
0.49
0.5
0.49
0.5
0.52
0.51
0.51
0.51
0.52
0.53
0.54
0.54
0.54
0.52
0.55
0.55
0.54
0.55
0.54
0.54
0.54
0.54
0.52
0.53
0.53
0.52
0.54
0.54
0.51
0.5
0.51
0.5
0.5
0.5
0.5
0.49
0.49
0.49
0.48
0.47
0.46
0.45
0.45
0.46
0.46
0.44
0.42
0.42
0.4
0.41
0.4
0.4
0.39
0.37
0.38
0.36
0.37
0.36
0.36
0.36
0.35
0.35
0.33
0.33
0.32
0.33
0.33
0.32
0.32
0.32
0.29
0.29
0.31
0.29
0.28
0.31
0.28
0.29
0.3
0.29
0.29
0.3
0.29
0.31
0.3
0.3
0.32
0.31
0.31
0.32
0.32
0.32
0.33
0.34
0.34
0.35
0.37
0.38
0.38
0.38
0.38
0.4
0.38
0.38
0.4
0.42
0.41
0.42
0.43
0.43
0.43
0.44
0.46
0.47
0.47
0.47
0.48
0.49
0.5
0.5
0.49
0.51
0.52
0.52
0.53
0.53
0.53
0.52
0.52
0.52
0.54
0.55
0.53
0.52
0.53
0.53
0.56
0.55
0.55
0.54
0.54
0.53
0.54
0.52
0.53
0.55
0.53
0.53
0.52
0.52
0.53
0.52
0.51
0.5
0.5
0.49
0.49
0.49
0.47
0.48
0.47
0.46
0.47
0.46
0.45
0.44
0.44
0.44
0.42
0.4
0.41
0.41
0.39
0.38
0.38
0.37
0.36
0.36
0.35
0.35
0.34
0.33
0.34
0.34
0.33
0.32
0.31
0.32
0.31
0.32
0.31
0.32
0.3
0.31
0.3
0.3
0.29
0.3
0.29
0.3
0.3
0.31
0.31
0.32
0.3
0.31
0.32
0.31
0.32
0.33
0.32
0.32
0.33
0.35
0.34
0.35
0.35
0.37
0.37
0.38
0.38
0.37
0.38
0.4
0.41
0.42
0.43
0.42
0.44
0.43
0.43
0.43
0.45
0.46
0.46
0.47
0.49
0.5
0.51
0.48
0.49
0.5
0.5
0.52
0.5
0.53
0.5
0.51
0.52
0.53
0.54
0.54
0.54
0.53
0.54
0.54
0.54
0.54
0.56
0.55
0.55
0.55
0.53
0.54
0.54
0.52
0.53
0.55
0.53
0.52
0.52
0.52
0.52
0.5
0.49
0.5
0.49
0.49
0.47
0.46
0.47
0.46
0.47
0.47
0.45
0.43
0.43
0.42
0.42
0.43
0.41
0.4
0.41
0.39
0.37
0.37
0.37
0.37
0.36
0.37
0.35
0.34
0.34
0.33
0.34
0.33
0.32
0.33
0.32
0.32
0.31
0.32
0.3
0.31
0.31
0.3
0.29
0.31
0.32
0.31
0.29
0.3
0.29
0.29
0.31
0.32
0.32
0.31
0.31
0.33
0.34
0.33
0.33
0.33
0.35
0.36
0.37
0.36
0.36
0.37
0.38
0.39
0.39
0.4
0.41
0.42
0.43
0.41
0.44
0.45
0.43
0.43
0.46
0.47
0.48
0.48
0.48
0.47
0.48
0.49
0.51
0.51
0.5
0.53
0.53
0.52
0.54
0.52
0.53
0.53
0.53
0.53
0.54
0.55
0.56
0.54
0.55
0.55
0.54
0.54
0.54
0.54
0.56
0.55
0.55
0.53
0.52
0.52
0.53
0.54
0.53
0.52
0.52
0.51
0.51
0.51
0.51
0.49
0.48
0.49
0.49
0.47
0.47
0.47
0.46
0.44
0.44
0.45
0.44
0.43
0.42
0.41
0.4
0.4
0.4
0.38
0.39
0.38
0.37
0.37
0.38
0.36
0.35
0.35
0.34
0.34
0.33
0.34
0.34
0.32
0.33
0.33
0.31
0.32
0.33
0.31
0.31
0.32
0.32
0.32
0.31
0.31
0.32
0.31
0.33
0.33
0.31
0.32
0.32
0.34
0.34
0.33
0.35
0.35
0.36
0.36
0.37
0.37
0.38
0.38
0.39
0.4
0.4
0.41
0.42
0.42
0.42
0.44
0.44
0.45
0.46
0.47
0.47
0.47
0.47
0.48
0.5
0.49
0.49
0.5
0.51
0.51
0.52
0.52
0.51
0.53
0.52
0.53
0.54
0.54
0.55
0.54
0.53
0.53
0.52
0.54
0.55
0.55
0.53
0.55
0.55
0.54
0.53
0.54
0.53
0.54
0.54
0.53
0.52
0.52
0.52
0.51
0.53
0.51
0.5
0.5
0.51
0.49
0.49
0.49
0.47
0.45
0.47
0.46
0.44
0.44
0.44
0.43
0.42
0.42
0.42
0.41
0.4
0.39
0.41
0.39
0.39
0.39
0.38
0.38
0.36
0.37
0.35
0.34
0.34
0.33
0.33
0.33
0.33
0.33
0.34
0.32
0.31
0.31
0.31
0.3
0.33
0.3
0.3
0.32
0.31
0.32
0.31
0.32
0.32
0.32
0.32
0.32
0.33
0.35
0.35
0.35
0.36
0.36
0.35
0.36
0.38
0.39
0.38
0.39
0.4
0.4
0.4
0.42
0.41
0.44
0.44
0.44
0.44
0.44
0.46
0.46
0.47
0.47
0.48
0.47
0.5
0.5
0.5
0.5
0.52
0.52
0.53
0.52
0.53
0.54
0.53
0.54
0.55
0.54
0.54
0.55
0.56
0.56
0.56
0.55
0.55
0.55
0.54
0.55
0.56
0.57
0.55
0.55
0.55
0.56
0.55
0.53
0.53
0.54
0.54
0.52
0.52
0.53
0.52
0.51
0.51
0.49
0.48
0.47
0.47
0.48
0.47
0.46
0.46
0.46
0.46
0.45
0.43
0.42
0.43
0.42
0.42
0.4
0.41
0.39
0.39
0.38
0.38
0.37
0.37
0.35
0.36
0.36
0.36
0.33
0.34
0.33
0.34
0.32
0.31
0.32
0.33
0.33
0.32
0.31
0.32
0.31
0.32
0.3
0.31
0.32
0.31
0.33
0.32
0.33
0.34
0.33
0.35
0.34
0.34
0.34
0.36
0.36
0.36
0.36
0.37
0.37
0.38
0.4
0.4
0.39
0.41
0.41
0.42
0.42
0.45
0.45
0.44
0.45
0.47
0.46
0.47
0.48
0.49
0.49
0.5
0.49
0.5
0.52
0.52
0.52
0.52
0.52
0.53
0.54
0.53
0.56
0.54
0.55
0.55
0.55
0.55
0.56
0.56
0.56
0.56
0.56
0.57
0.56
0.55
0.56
0.55
0.55
0.56
0.54
0.56
0.56
0.56
0.55
0.52
0.52
0.52
0.51
0.51
0.5
0.52
0.51
0.51
0.49
0.49
0.48
0.47
0.47
0.47
0.46
0.46
0.45
0.44
0.42
0.42
0.41
0.41
0.4
0.41
0.41
0.39
0.39
0.39
0.39
0.38
0.38
0.35
0.34
0.36
0.35
0.36
0.35
0.35
0.34
0.33
0.34
0.33
0.32
0.32
0.32
0.32
0.33
0.33
0.33
0.32
0.33
0.34
0.35
0.34
0.33
0.34
0.34
0.35
0.37
0.34
0.37
0.36
0.37
0.38
0.38
0.39
0.39
0.4
0.4
0.42
0.41
0.42
0.42
0.45
0.43
0.44
0.46
0.45
0.46
0.46
0.47
0.48
0.47
0.5
0.49
0.51
0.51
0.51
0.53
0.51
0.52
0.55
0.53
0.54
0.55
0.55
0.54
0.54
0.54
0.56
0.56
0.56
0.55
0.54
0.56
0.56
0.57
0.56
0.55
0.56
0.54
0.55
0.56
0.55
0.55
0.55
0.54
0.54
0.55
0.53
0.53
0.52
0.52
0.51
0.51
0.51
0.5
0.49
0.49
0.51
0.49
0.47
0.47
0.46
0.45
0.45
0.45
0.45
0.46
0.44
0.45
0.43
0.42
0.4
0.39
0.38
0.39
0.38
0.38
0.37
0.37
0.36
0.36
0.36
0.35
0.34
0.34
0.34
0.35
0.33
0.32
0.32
0.32
0.31
0.35
0.33
0.31
0.32
0.32
0.34
0.34
0.32
0.33
0.33
0.34
0.35
0.35
0.35
0.36
0.37
0.35
0.37
0.37
0.38
0.38
0.37
0.39
0.4
0.41
0.42
0.42
0.42
0.42
0.43
0.42
0.43
0.45
0.46
0.45
0.47
0.46
0.48
0.49
0.48
0.5
0.5
0.51
0.52
0.52
0.53
0.53
0.53
0.54
0.55
0.53
0.56
0.55
0.56
0.57
0.57
0.56
0.56
0.56
0.57
0.56
0.56
0.55
0.57
0.55
0.56
0.56
0.57
0.56
0.55
0.55
0.56
0.54
0.54
0.54
0.53
0.53
0.53
0.53
0.54
0.51
0.52
0.5
0.5
0.5
0.49
0.48
0.48
0.47
0.48
0.46
0.46
0.45
0.44
0.43
0.44
0.43
0.42
0.42
0.4
0.39
0.4
0.39
0.39
0.39
0.39
0.38
0.39
0.38
0.36
0.36
0.35
0.33
0.34
0.34
0.34
0.33
0.33
0.34
0.33
0.34
0.34
0.33
0.33
0.33
0.33
0.32
0.34
0.33
0.33
0.35
0.35
0.36
0.36
0.35
0.35
0.35
0.37
0.36
0.37
0.37
0.39
0.4
0.4
0.41
0.42
0.41
0.41
0.42
0.44
0.43
0.45
0.45
0.47
0.47
0.45
0.48
0.48
0.49
0.5
0.5
0.49
0.49
0.51
0.51
0.51
0.52
0.52
0.53
0.53
0.56
0.55
0.54
0.54
0.54
0.56
0.56
0.56
0.55
0.56
0.56
0.57
0.57
0.58
0.56
0.56
0.57
0.57
0.56
0.55
0.57
0.55
0.55
0.55
0.56
0.54
0.54
0.54
0.54
0.52
0.52
0.51
0.52
0.5
0.49
0.5
0.49
0.47
0.47
0.49
0.47
0.46
0.45
0.45
0.46
0.44
0.41
0.42
0.42
0.42
0.41
0.39
0.4
0.4
0.39
0.39
0.37
0.37
0.36
0.35
0.35
0.36
0.36
0.35
0.36
0.35
0.33
0.33
0.35
0.33
0.35
0.35
0.34
0.35
0.34
0.35
0.36
0.34
0.34
0.34
0.35
0.36
0.36
0.36
0.36
0.36
0.36
0.36
0.37
0.38
0.38
0.39
0.4
0.4
0.41
0.4
0.42
0.42
0.43
0.44
0.45
0.45
0.43
0.45
0.46
0.46
0.48
0.49
0.49
0.51
0.5
0.51
0.52
0.51
0.51
0.52
0.52
0.52
0.54
0.55
0.54
0.53
0.55
0.55
0.56
0.55
0.55
0.55
0.57
0.57
0.57
0.57
0.58
0.57
0.57
0.55
0.56
0.57
0.57
0.56
0.57
0.56
0.55
0.55
0.55
0.55
0.54
0.54
0.55
0.52
0.53
0.52
0.51
0.51
0.51
0.5
0.51
0.49
0.48
0.48
0.47
0.47
0.44
0.44
0.45
0.44
0.43
0.43
0.43
0.42
0.42
0.43
0.4
0.4
0.4
0.39
0.38
0.37
0.36
0.38
0.39
0.36
0.36
0.34
0.35
0.35
0.35
0.35
0.33
0.33
0.35
0.33
0.35
0.36
0.34
0.33
0.35
0.34
0.36
0.36
0.35
0.36
0.36
0.34
0.34
0.35
0.37
0.39
0.39
0.38
0.4
0.41
0.4
0.4
0.42
0.43
0.42
0.44
0.43
0.43
0.45
0.45
0.45
0.46
0.47
0.49
0.48
0.49
0.5
0.5
0.49
0.5
0.53
0.5
0.53
0.53
0.54
0.53
0.55
0.56
0.55
0.55
0.55
0.56
0.57
0.55
0.56
0.56
0.56
0.56
0.57
0.57
0.57
0.57
0.57
0.57
0.57
0.56
0.55
0.57
0.56
0.57
0.58
0.56
0.55
0.55
0.55
0.55
0.54
0.54
0.53
0.52
0.52
0.53
0.51
0.51
0.51
0.5
0.48
0.48
0.47
0.47
0.46
0.46
0.46
0.45
0.46
0.44
0.45
0.43
0.42
0.43
0.42
0.4
0.41
0.36
0.36
0.38
0.39
0.36
0.37
0.36
0.36
0.36
0.35
0.36
0.37
0.36
0.34
0.36
0.35
0.34
0.34
0.35
0.35
0.34
0.35
0.35
0.37
0.36
0.37
0.37
0.37
0.38
0.37
0.38
0.37
0.38
0.39
0.39
0.39
0.42
0.39
0.44
0.42
0.43
0.41
0.43
0.44
0.46
0.45
0.46
0.46
0.47
0.48
0.49
0.5
0.51
0.51
0.51
0.5
0.51
0.53
0.52
0.54
0.54
0.54
0.54
0.56
0.55
0.54
0.57
0.56
0.56
0.57
0.58
0.59
0.58
0.58
0.59
0.58
0.57
0.57
0.56
0.57
0.56
0.57
0.56
0.58
0.58
0.56
0.55
0.57
0.56
0.54
0.56
0.54
0.55
0.55
0.54
0.52
0.52
0.52
0.52
0.53
0.53
0.51
0.49
0.49
0.49
0.48
0.49
0.47
0.45
0.44
0.45
0.44
0.43
0.43
0.43
0.42
0.42
0.41
0.41
0.4
0.4
0.4
0.38
0.38
0.38
0.37
0.37
0.36
0.36
0.37
0.36
0.35
0.34
0.35
0.36
0.34
0.33
0.35
0.34
0.34
0.35
0.36
0.36
0.35
0.36
0.36
0.35
0.37
0.38
0.37
0.38
0.39
0.39
0.41
0.4
0.41
0.4
0.4
0.41
0.41
0.43
0.43
0.45
0.44
0.45
0.46
0.46
0.47
0.48
0.49
0.48
0.48
0.49
0.51
0.5
0.51
0.52
0.51
0.54
0.55
0.55
0.54
0.54
0.53
0.56
0.56
0.56
0.57
0.56
0.56
0.56
0.58
0.58
0.59
0.56
0.58
0.58
0.57
0.59
0.58
0.58
0.58
0.56
0.57
0.56
0.57
0.57
0.55
0.56
0.55
0.56
0.55
0.55
0.54
0.54
0.54
0.52
0.53
0.52
0.51
0.52
0.51
0.52
0.5
0.48
0.5
0.5
0.48
0.46
0.47
0.45
0.45
0.45
0.45
0.42
0.43
0.43
0.4
0.41
0.41
0.4
0.4
0.38
0.39
0.38
0.38
0.39
0.37
0.38
0.37
0.36
0.36
0.36
0.36
0.35
0.35
0.35
0.36
0.35
0.36
0.37
0.36
0.35
0.36
0.37
0.35
0.36
0.37
0.38
0.38
0.37
0.39
0.39
0.39
0.39
0.41
0.41
0.4
0.41
0.43
0.43
0.44
0.44
0.45
0.45
0.46
0.46
0.47
0.48
0.49
0.49
0.5
0.5
0.51
0.51
0.51
0.53
0.53
0.51
0.54
0.55
0.55
0.54
0.57
0.56
0.56
0.56
0.57
0.57
0.57
0.58
0.59
0.58
0.57
0.6
0.58
0.58
0.57
0.58
0.58
0.57
0.58
0.58
0.57
0.58
0.59
0.58
0.57
0.56
0.57
0.56
0.56
0.56
0.55
0.55
0.56
0.54
0.54
0.52
0.51
0.51
0.51
0.51
0.49
0.49
0.5
0.49
0.48
0.48
0.46
0.45
0.46
0.45
0.44
0.44
0.45
0.43
0.43
0.42
0.41
0.42
0.4
0.4
0.37
0.38
0.38
0.38
0.37
0.38
0.38
0.36
0.37
0.38
0.37
0.37
0.37
0.37
0.37
0.37
0.37
0.36
0.36
0.35
0.36
0.38
0.39
0.38
0.38
0.39
0.39
0.38
0.39
0.39
0.39
0.4
0.41
0.41
0.43
0.44
0.44
0.44
0.45
0.46
0.45
0.45
0.47
0.46
0.48
0.49
0.48
0.5
0.51
0.49
0.5
0.52
0.52
0.52
0.51
0.52
0.53
0.54
0.55
0.55
0.56
0.56
0.58
0.58
0.58
0.57
0.59
0.58
0.58
0.59
0.59
0.59
0.58
0.6
0.61
0.6
0.6
0.59
0.58
0.58
0.58
0.58
0.57
0.57
0.58
0.59
0.57
0.57
0.55
0.56
0.56
0.56
0.56
0.55
0.53
0.52
0.53
0.53
0.51
0.51
0.51
0.51
0.51
0.48
0.48
0.47
0.48
0.46
0.47
0.46
0.45
0.46
0.45
0.44
0.44
0.43
0.42
0.41
0.41
0.41
0.42
0.39
0.39
0.39
0.39
0.37
0.37
0.38
0.38
0.39
0.38
0.37
0.37
0.39
0.39
0.38
0.39
0.37
0.38
0.37
0.38
0.38
0.38
0.4
0.39
0.41
0.41
0.41
0.41
0.42
0.41
0.41
0.41
0.41
0.43
0.43
0.45
0.45
0.45
0.46
0.47
0.47
0.47
0.47
0.49
0.5
0.5
0.5
0.51
0.52
0.51
0.51
0.53
0.54
0.55
0.55
0.55
0.56
0.55
0.56
0.57
0.58
0.58
0.58
0.58
0.59
0.6
0.58
0.59
0.59
0.59
0.61
0.62
0.62
0.6
0.59
0.59
0.61
0.6
0.59
0.58
0.57
0.59
0.57
0.57
0.59
0.58
0.57
0.57
0.56
0.55
0.56
0.55
0.55
0.55
0.53
0.53
0.54
0.51
0.52
0.52
0.51
0.5
0.49
0.5
0.49
0.48
0.47
0.46
0.47
0.45
0.47
0.46
0.44
0.43
0.43
0.43
0.43
0.41
0.4
0.41
0.41
0.4
0.41
0.39
0.39
0.4
0.39
0.38
0.38
0.38
0.38
0.37
0.37
0.39
0.37
0.37
0.37
0.37
0.38
0.38
0.37
0.38
0.39
0.39
0.4
0.4
0.4
0.41
0.41
0.4
0.41
0.41
0.43
0.44
0.45
0.45
0.45
0.47
0.46
0.46
0.46
0.47
0.48
0.48
0.48
0.49
0.51
0.51
0.52
0.53
0.53
0.52
0.53
0.55
0.55
0.55
0.55
0.54
0.57
0.56
0.57
0.57
0.58
0.57
0.58
0.6
0.59
0.6
0.59
0.58
0.59
0.59
0.59
0.59
0.6
0.59
0.59
0.6
0.61
0.6
0.6
0.59
0.6
0.58
0.59
0.57
0.56
0.56
0.57
0.56
0.56
0.55
0.55
0.54
0.53
0.53
0.52
0.5
0.49
0.5
0.5
0.5
0.5
0.49
0.49
0.5
0.5
0.51
0.47
0.48
0.47
0.45
0.46
0.45
0.46
0.45
0.44
0.43
0.43
0.43
0.42
0.41
0.39
0.39
0.39
0.4
0.4
0.38
0.38
0.39
0.39
0.39
0.38
0.37
0.38
0.39
0.39
0.38
0.37
0.4
0.39
0.39
0.4
0.4
0.42
0.42
0.41
0.43
0.43
0.44
0.45
0.45
0.44
0.45
0.46
0.45
0.48
0.46
0.47
0.47
0.48
0.49
0.49
0.5
0.52
0.5
0.5
0.52
0.51
0.52
0.52
0.51
0.51
0.51
0.53
0.54
0.54
0.52
0.52
0.54
0.55
0.56
0.56
0.55
0.57
0.56
0.56
0.56
0.57
0.55
0.57
0.57
0.56
0.57
0.56
0.58
0.56
0.57
0.56
0.57
0.56
0.55
0.56
0.55
0.55
0.55
0.53
0.52
0.53
0.53
0.52
0.53
0.49
0.5
0.51
0.48
0.49
0.48
0.47
0.47
0.46
0.49
0.47
0.45
0.46
0.44
0.43
0.42
0.43
0.42
0.43
0.42
0.41
0.4
0.4
0.4
0.39
0.38
0.4
0.39
0.39
0.38
0.37
0.37
0.38
0.37
0.38
0.37
0.35
0.37
0.37
0.37
0.37
0.37
0.37
0.36
0.39
0.39
0.38
0.39
0.38
0.38
0.39
0.4
0.39
0.39
0.39
0.39
0.4
0.41
0.42
0.41
0.42
0.42
0.42
0.42
0.43
0.44
0.45
0.46
0.45
0.45
0.48
0.48
0.49
0.49
0.49
0.49
0.52
0.52
0.51
0.52
0.53
0.55
0.54
0.56
0.54
0.57
0.57
0.58
0.59
0.57
0.59
0.59
0.59
0.6
0.6
0.61
0.59
0.59
0.6
0.59
0.61
0.59
0.6
0.6
0.6
0.59
0.6
0.59
0.59
0.57
0.58
0.58
0.56
0.58
0.56
0.56
0.57
0.56
0.55
0.57
0.54
0.54
0.52
0.52
0.53
0.52
0.51
0.5
0.51
0.52
0.51
0.49
0.49
0.48
0.48
0.47
0.47
0.46
0.46
0.44
0.45
0.44
0.43
0.41
0.43
0.42
0.41
0.41
0.41
0.42
0.42
0.4
0.39
0.39
0.39
0.4
0.4
0.4
0.39
0.38
0.38
0.39
0.38
0.37
0.38
0.39
0.4
0.39
0.4
0.39
0.4
0.4
0.41
0.41
0.42
0.43
0.44
0.44
0.44
0.43
0.45
0.46
0.45
0.47
0.48
0.48
0.48
0.49
0.5
0.5
0.48
0.51
0.51
0.52
0.52
0.51
0.54
0.54
0.53
0.54
0.56
0.55
0.56
0.56
0.56
0.56
0.58
0.57
0.57
0.59
0.56
0.56
0.57
0.59
0.58
0.58
0.59
0.58
0.58
0.59
0.58
0.59
0.58
0.59
0.57
0.57
0.58
0.57
0.58
0.57
0.56
0.56
0.56
0.58
0.56
0.56
0.56
0.55
0.56
0.54
0.54
0.54
0.52
0.55
0.52
0.52
0.53
0.53
0.51
0.51
0.51
0.5
0.5
0.5
0.48
0.48
0.48
0.47
0.47
0.46
0.45
0.46
0.44
0.44
0.44
0.43
0.44
0.42
0.41
0.42
0.4
0.4
0.39
0.41
0.4
0.4
0.39
0.39
0.38
0.38
0.37
0.37
0.39
0.38
0.37
0.39
0.39
0.37
0.37
0.37
0.38
0.37
0.38
0.39
0.39
0.4
0.4
0.4
0.41
0.4
0.41
0.42
0.42
0.44
0.44
0.45
0.44
0.44
0.46
0.47
0.47
0.47
0.48
0.48
0.49
0.51
0.5
0.5
0.51
0.5
0.53
0.52
0.53
0.53
0.56
0.56
0.55
0.57
0.57
0.56
0.58
0.57
0.59
0.59
0.59
0.6
0.6
0.6
0.6
0.6
0.6
0.61
0.63
0.6
0.59
0.59
0.6
0.59
0.6
0.58
0.59
0.59
0.57
0.58
0.57
0.59
0.58
0.58
0.57
0.58
0.58
0.57
0.55
0.55
0.55
0.53
0.54
0.53
0.53
0.53
0.51
0.51
0.49
0.5
0.5
0.48
0.48
0.47
0.47
0.47
0.46
0.45
0.45
0.45
0.45
0.45
0.43
0.42
0.43
0.43
0.43
0.42
0.42
0.41
0.41
0.41
0.42
0.39
0.39
0.4
0.4
0.41
0.39
0.4
0.39
0.4
0.39
0.4
0.42
0.41
0.41
0.4
0.41
0.42
0.43
0.41
0.42
0.43
0.44
0.44
0.45
0.45
0.45
0.45
0.45
0.46
0.47
0.49
0.5
0.49
0.5
0.49
0.51
0.52
0.52
0.53
0.53
0.54
0.56
0.56
0.56
0.55
0.56
0.56
0.56
0.55
0.55
0.58
0.58
0.59
0.58
0.57
0.58
0.59
0.59
0.6
0.6
0.61
0.61
0.61
0.61
0.59
0.6
0.61
0.6
0.6
0.61
0.61
0.6
0.59
0.58
0.58
0.59
0.59
0.57
0.58
0.57
0.55
0.56
0.57
0.56
0.54
0.56
0.54
0.55
0.54
0.53
0.52
0.53
0.51
0.51
0.49
0.49
0.49
0.48
0.47
0.48
0.46
0.47
0.46
0.46
0.45
0.44
0.44
0.43
0.42
0.42
0.42
0.42
0.42
0.41
0.4
0.41
0.4
0.4
0.39
0.39
0.37
0.38
0.37
0.39
0.38
0.38
0.4
0.39
0.37
0.37
0.39
0.39
0.38
0.4
0.39
0.41
0.4
0.4
0.39
0.41
0.42
0.43
0.42
0.42
0.43
0.44
0.43
0.44
0.44
0.47
0.47
0.46
0.49
0.49
0.47
0.49
0.5
0.49
0.52
0.5
0.5
0.51
0.53
0.55
0.54
0.53
0.55
0.55
0.54
0.56
0.57
0.58
0.59
0.58
0.6
0.61
0.58
0.59
0.6
0.6
0.6
0.64
0.61
0.61
0.61
0.59
0.59
0.61
0.62
0.61
0.62
0.62
0.6
0.6
0.61
0.59
0.59
0.58
0.59
0.59
0.59
0.58
0.58
0.58
0.57
0.56
0.57
0.55
0.55
0.56
0.53
0.54
0.53
0.53
0.53
0.52
0.52
0.51
0.48
0.48
0.48
0.49
0.48
0.49
0.49
0.47
0.46
0.46
0.45
0.44
0.45
0.44
0.44
0.44
0.43
0.43
0.43
0.44
0.43
0.43
0.41
0.4
0.41
0.41
0.41
0.4
0.41
0.42
0.43
0.42
0.41
0.41
0.42
0.41
0.42
0.42
0.44
0.42
0.44
0.44
0.44
0.44
0.43
0.46
0.46
0.47
0.48
0.48
0.48
0.48
0.48
0.51
0.5
0.5
0.51
0.52
0.53
0.52
0.54
0.53
0.53
0.54
0.54
0.55
0.56
0.58
0.58
0.57
0.59
0.58
0.58
0.58
0.58
0.59
0.6
0.61
0.61
0.61
0.61
0.61
0.62
0.61
0.63
0.62
0.61
0.63
0.62
0.61
0.61
0.62
0.61
0.62
0.61
0.6
0.6
0.61
0.59
0.59
0.59
0.58
0.59
0.59
0.58
0.59
0.56
0.56
0.54
0.54
0.55
0.54
0.55
0.52
0.53
0.52
0.52
0.51
0.52
0.5
0.49
0.5
0.48
0.48
0.47
0.48
0.45
0.46
0.47
0.46
0.45
0.43
0.43
0.45
0.44
0.43
0.42
0.44
0.43
0.43
0.42
0.43
0.41
0.41
0.41
0.4
0.42
0.41
0.43
0.41
0.4
0.41
0.43
0.43
0.43
0.43
0.42
0.42
0.44
0.43
0.44
0.44
0.44
0.45
0.45
0.45
0.46
0.48
0.47
0.46
0.46
0.47
0.49
0.51
0.5
0.5
0.5
0.51
0.53
0.54
0.53
0.53
0.54
0.55
0.56
0.56
0.56
0.58
0.56
0.57
0.57
0.58
0.58
0.58
0.58
0.59
0.6
0.59
0.6
0.6
0.61
0.62
0.6
0.59
0.61
0.6
0.61
0.61
0.61
0.61
0.61
0.6
0.6
0.6
0.6
0.6
0.6
0.6
0.6
0.61
0.59
0.59
0.59
0.58
0.58
0.58
0.58
0.57
0.56
0.55
0.55
0.54
0.54
0.53
0.53
0.53
0.5
0.5
0.51
0.51
0.49
0.5
0.49
0.48
0.47
0.47
0.45
0.44
0.46
0.47
0.45
0.43
0.45
0.43
0.44
0.43
0.42
0.41
0.42
0.43
0.42
0.42
0.4
0.4
0.41
0.41
0.4
0.41
0.42
0.41
0.41
0.42
0.42
0.41
0.42
0.41
0.43
0.44
0.43
0.45
0.44
0.45
0.45
0.45
0.45
0.46
0.45
0.46
0.47
0.48
0.49
0.48
0.49
0.51
0.5
0.5
0.51
0.52
0.52
0.53
0.54
0.56
0.57
0.57
0.55
0.58
0.57
0.56
0.57
0.57
0.58
0.58
0.6
0.6
0.6
0.6
0.61
0.62
0.62
0.61
0.61
0.61
0.63
0.63
0.63
0.62
0.63
0.62
0.61
0.62
0.63
0.61
0.59
0.6
0.61
0.61
0.61
0.62
0.6
0.6
0.6
0.59
0.59
0.6
0.58
0.57
0.57
0.56
0.58
0.57
0.55
0.55
0.53
0.53
0.52
0.52
0.51
0.51
0.53
0.51
0.5
0.49
0.5
0.48
0.49
0.49
0.47
0.47
0.45
0.46
0.46
0.44
0.44
0.43
0.43
0.43
0.43
0.42
0.42
0.42
0.42
0.42
0.42
0.43
0.42
0.41
0.42
0.41
0.41
0.4
0.41
0.4
0.4
0.43
0.43
0.43
0.43
0.43
0.43
0.42
0.43
0.44
0.45
0.44
0.45
0.44
0.47
0.46
0.47
0.47
0.48
0.5
0.48
0.5
0.49
0.49
0.52
0.52
0.52
0.54
0.53
0.54
0.54
0.56
0.56
0.56
0.58
0.58
0.59
0.59
0.58
0.57
0.6
0.62
0.61
0.6
0.61
0.62
0.62
0.62
0.62
0.61
0.61
0.63
0.63
0.62
0.62
0.63
0.63
0.63
0.63
0.63
0.6
0.6
0.62
0.62
0.6
0.62
0.62
0.61
0.59
0.6
0.59
0.58
0.58
0.58
0.58
0.58
0.57
0.57
0.58
0.55
0.55
0.52
0.52
0.53
0.53
0.52
0.5
0.5
0.49
0.49
0.5
0.5
0.48
0.48
0.47
0.45
0.45
0.46
0.46
0.48
0.44
0.42
0.43
0.43
0.44
0.44
0.44
0.43
0.42
0.41
0.41
0.4
0.41
0.42
0.42
0.42
0.42
0.41
0.41
0.42
0.43
0.43
0.43
0.43
0.43
0.43
0.43
0.45
0.44
0.44
0.44
0.45
0.47
0.47
0.46
0.47
0.47
0.49
0.49
0.5
0.5
0.5
0.51
0.52
0.52
0.52
0.52
0.54
0.53
0.54
0.55
0.57
0.55
0.57
0.58
0.59
0.57
0.57
0.58
0.59
0.6
0.6
0.6
0.6
0.6
0.6
0.62
0.63
0.62
0.61
0.6
0.63
0.62
0.62
0.61
0.63
0.63
0.63
0.63
0.61
0.6
0.63
0.62
0.61
0.6
0.61
0.6
0.6
0.59
0.59
0.59
0.59
0.59
0.57
0.58
0.56
0.56
0.56
0.57
0.56
0.55
0.53
0.54
0.54
0.53
0.51
0.51
0.52
0.52
0.52
0.5
0.48
0.49
0.49
0.47
0.47
0.47
0.46
0.48
0.47
0.46
0.46
0.46
0.44
0.43
0.44
0.44
0.43
0.43
0.44
0.45
0.43
0.43
0.44
0.42
0.43
0.44
0.43
0.44
0.44
0.44
0.43
0.44
0.43
0.43
0.44
0.45
0.46
0.45
0.45
0.46
0.47
0.46
0.47
0.47
0.47
0.49
0.49
0.5
0.5
0.5
0.52
0.51
0.52
0.52
0.54
0.54
0.54
0.55
0.56
0.57
0.56
0.58
0.58
0.58
0.59
0.59
0.57
0.59
0.59
0.6
0.61
0.6
0.6
0.6
0.6
0.6
0.6
0.61
0.62
0.61
0.62
0.63
0.63
0.63
0.62
0.62
0.64
0.61
0.6
0.63
0.63
0.61
0.62
0.63
0.6
0.62
0.6
0.6
0.59
0.6
0.59
0.6
0.61
0.57
0.56
0.56
0.57
0.57
0.57
0.55
0.54
0.55
0.54
0.52
0.53
0.53
0.52
0.51
0.51
0.52
0.5
0.51
0.49
0.49
0.49
0.46
0.47
0.46
0.46
0.48
0.47
0.46
0.46
0.45
0.43
0.45
0.44
0.43
0.44
0.43
0.43
0.42
0.44
0.43
0.43
0.43
0.44
0.43
0.43
0.45
0.44
0.44
0.44
0.46
0.46
0.46
0.45
0.44
0.47
0.46
0.45
0.48
0.47
0.49
0.49
0.49
0.49
0.48
0.5
0.5
0.52
0.53
0.53
0.53
0.55
0.54
0.53
0.55
0.57
0.56
0.55
0.56
0.57
0.58
0.58
0.57
0.58
0.58
0.6
0.6
0.6
0.61
0.61
0.61
0.62
0.62
0.61
0.61
0.62
0.62
0.62
0.63
0.63
0.63
0.64
0.65
0.63
0.64
0.61
0.63
0.62
0.63
0.63
0.61
0.62
0.62
0.62
0.61
0.61
0.62
0.61
0.6
0.59
0.58
0.57
0.58
0.57
0.57
0.57
0.56
0.54
0.54
0.54
0.54
0.54
0.53
0.51
0.51
0.51
0.49
0.51
0.48
0.49
0.47
0.49
0.48
0.47
0.48
0.46
0.47
0.46
0.45
0.46
0.44
0.43
0.46
0.45
0.44
0.44
0.42
0.43
0.44
0.43
0.44
0.44
0.44
0.45
0.44
0.44
0.44
0.46
0.44
0.45
0.44
0.44
0.45
0.47
0.47
0.47
0.48
0.48
0.49
0.48
0.48
0.49
0.48
0.49
0.5
0.52
0.52
0.52
0.52
0.52
0.54
0.52
0.55
0.56
0.55
0.55
0.56
0.56
0.57
0.59
0.58
0.59
0.58
0.6
0.61
0.6
0.6
0.6
0.62
0.61
0.62
0.61
0.62
0.62
0.63
0.63
0.64
0.64
0.63
0.62
0.62
0.63
0.63
0.61
0.62
0.64
0.62
0.62
0.61
0.62
0.64
0.62
0.61
0.61
0.61
0.61
0.59
0.6
0.58
0.59
0.59
0.59
0.59
0.58
0.57
0.57
0.56
0.56
0.56
0.55
0.54
0.54
0.55
0.52
0.52
0.51
0.5
0.51
0.51
0.5
0.49
0.49
0.48
0.47
0.46
0.47
0.47
0.47
0.46
0.45
0.45
0.47
0.46
0.46
0.44
0.43
0.43
0.43
0.42
0.44
0.45
0.44
0.44
0.43
0.43
0.44
0.44
0.45
0.44
0.46
0.45
0.45
0.46
0.45
0.46
0.47
0.47
0.49
0.48
0.49
0.48
0.49
0.49
0.5
0.5
0.5
0.52
0.51
0.52
0.52
0.53
0.53
0.54
0.54
0.55
0.56
0.57
0.56
0.56
0.59
0.58
0.57
0.59
0.6
0.59
0.59
0.59
0.6
0.6
0.61
0.62
0.63
0.62
0.62
0.64
0.62
0.62
0.63
0.62
0.64
0.64
0.63
0.63
0.63
0.63
0.63
0.65
0.63
0.63
0.65
0.63
0.61
0.61
0.61
0.6
0.59
0.61
0.59
0.59
0.6
0.59
0.59
0.57
0.56
0.57
0.58
0.57
0.55
0.56
0.55
0.56
0.53
0.54
0.54
0.53
0.51
0.52
0.51
0.5
0.51
0.49
0.48
0.48
0.49
0.47
0.47
0.47
0.47
0.45
0.45
0.46
0.45
0.46
0.45
0.46
0.45
0.43
0.43
0.43
0.44
0.45
0.44
0.45
0.44
0.45
0.45
0.45
0.44
0.43
0.44
0.46
0.47
0.47
0.47
0.46
0.46
0.48
0.48
0.48
0.48
0.5
0.51
0.5
0.5
0.51
0.52
0.52
0.53
0.55
0.54
0.54
0.55
0.55
0.56
0.56
0.56
0.56
0.58
0.59
0.58
0.58
0.6
0.6
0.59
0.6
0.61
0.6
0.61
0.62
0.63
0.61
0.64
0.63
0.62
0.63
0.64
0.63
0.62
0.63
0.64
0.64
0.64
0.64
0.63
0.62
0.63
0.62
0.64
0.63
0.63
0.63
0.63
0.62
0.62
0.62
0.63
0.62
0.6
0.6
0.61
0.6
0.59
0.57
0.58
0.59
0.58
0.57
0.56
0.56
0.55
0.54
0.53
0.53
0.55
0.54
0.53
0.52
0.52
0.52
0.49
0.5
0.5
0.49
0.48
0.48
0.48
0.48
0.47
0.46
0.46
0.47
0.46
0.47
0.47
0.45
0.46
0.46
0.44
0.45
0.45
0.46
0.45
0.44
0.44
0.46
0.46
0.45
0.45
0.47
0.47
0.47
0.47
0.46
0.46
0.46
0.48
0.48
0.48
0.49
0.48
0.49
0.5
0.5
0.51
0.5
0.51
0.52
0.54
0.54
0.54
0.54
0.55
0.54
0.55
0.56
0.56
0.57
0.58
0.57
0.59
0.58
0.6
0.6
0.59
0.6
0.61
0.6
0.6
0.62
0.63
0.62
0.62
0.62
0.61
0.62
0.62
0.63
0.63
0.63
0.64
0.63
0.64
0.63
0.64
0.64
0.65
0.64
0.63
0.63
0.63
0.62
0.6
0.61
0.62
0.6
0.61
0.59
0.6
0.6
0.6
0.6
0.6
0.59
0.58
0.58
0.57
0.56
0.56
0.57
0.55
0.54
0.55
0.54
0.53
0.54
0.53
0.53
0.51
0.51
0.5
0.5
0.5
0.49
0.48
0.48
0.48
0.49
0.47
0.47
0.48
0.47
0.46
0.46
0.47
0.46
0.45
0.46
0.45
0.44
0.45
0.44
0.45
0.44
0.45
0.44
0.46
0.47
0.47
0.46
0.46
0.47
0.45
0.46
0.48
0.47
0.47
0.48
0.47
0.5
0.5
0.48
0.5
0.5
0.5
0.5
0.51
0.52
0.52
0.52
0.53
0.54
0.55
0.56
0.56
0.54
0.55
0.55
0.57
0.58
0.58
0.6
0.59
0.6
0.6
0.59
0.61
0.61
0.6
0.63
0.61
0.62
0.6
0.63
0.63
0.64
0.64
0.65
0.64
0.64
0.63
0.64
0.62
0.62
0.62
0.63
0.64
0.63
0.64
0.64
0.63
0.62
0.63
0.63
0.64
0.63
0.62
0.62
0.6
0.6
0.6
0.59
0.59
0.59
0.57
0.58
0.58
0.57
0.56
0.56
0.57
0.54
0.53
0.54
0.52
0.52
0.53
0.52
0.53
0.52
0.51
0.5
0.49
0.47
0.5
0.5
0.49
0.48
0.47
0.46
0.46
0.47
0.46
0.45
0.46
0.45
0.46
0.45
0.46
0.46
0.46
0.46
0.45
0.45
0.46
0.45
0.46
0.47
0.46
0.46
0.46
0.47
0.48
0.48
0.47
0.47
0.49
0.49
0.49
0.49
0.51
0.49
0.5
0.5
0.49
0.51
0.53
0.52
0.51
0.52
0.53
0.52
0.54
0.57
0.57
0.56
0.57
0.57
0.57
0.57
0.58
0.59
0.6
0.6
0.6
0.61
0.62
0.61
0.61
0.64
0.63
0.62
0.62
0.63
0.64
0.63
0.65
0.64
0.63
0.64
0.64
0.63
0.64
0.65
0.63
0.64
0.64
0.62
0.63
0.63
0.62
0.62
0.61
0.6
0.61
0.62
0.62
0.61
0.6
0.6
0.59
0.59
0.61
0.58
0.58
0.57
0.57
0.57
0.56
0.55
0.56
0.56
0.55
0.54
0.53
0.54
0.53
0.53
0.51
0.52
0.52
0.5
0.5
0.5
0.51
0.49
0.48
0.48
0.48
0.47
0.47
0.47
0.45
0.46
0.46
0.47
0.46
0.46
0.44
0.45
0.47
0.45
0.45
0.47
0.47
0.45
0.45
0.44
0.46
0.46
0.47
0.46
0.46
0.47
0.47
0.48
0.49
0.49
0.49
0.48
0.49
0.48
0.5
0.49
0.49
0.5
0.53
0.53
0.53
0.53
0.52
0.54
0.55
0.55
0.55
0.56
0.56
0.58
0.57
0.59
0.59
0.58
0.59
0.59
0.6
0.6
0.6
0.6
0.6
0.62
0.62
0.62
0.61
0.61
0.62
0.63
0.63
0.63
0.65
0.64
0.63
0.63
0.64
0.64
0.64
0.63
0.64
0.63
0.63
0.63
0.63
0.63
0.62
0.61
0.62
0.62
0.6
0.62
0.6
0.6
0.59
0.59
0.59
0.6
0.58
0.57
0.58
0.56
0.57
0.57
0.56
0.55
0.53
0.54
0.53
0.53
0.53
0.53
0.52
0.51
0.51
0.49
0.5
0.49
0.49
0.49
0.48
0.49
0.48
0.47
0.47
0.47
0.46
0.45
0.47
0.45
0.46
0.47
0.45
0.44
0.45
0.46
0.44
0.46
0.45
0.46
0.45
0.45
0.47
0.45
0.45
0.46
0.46
0.44
0.48
0.48
0.48
0.49
0.49
0.48
0.5
0.49
0.51
0.5
0.52
0.51
0.51
0.52
0.53
0.54
0.55
0.54
0.55
0.55
0.55
0.56
0.58
0.57
0.57
0.57
0.6
0.6
0.61
0.61
0.61
0.6
0.6
0.61
0.61
0.63
0.6
0.63
0.64
0.63
0.63
0.63
0.62
0.63
0.63
0.62
0.63
0.62
0.64
0.64
0.63
0.64
0.64
0.62
0.65
0.63
0.63
0.62
0.64
0.64
0.63
0.61
0.62
0.61
0.61
0.6
0.59
0.59
0.59
0.59
0.56
0.59
0.58
0.57
0.56
0.56
0.57
0.55
0.54
0.53
0.53
0.54
0.54
0.53
0.53
0.51
0.52
0.5
0.5
0.49
0.51
0.5
0.48
0.47
0.48
0.47
0.47
0.47
0.48
0.46
0.46
0.46
0.48
0.47
0.46
0.46
0.46
0.47
0.45
0.47
0.47
0.47
0.45
0.46
0.47
0.48
0.48
0.47
0.46
0.47
0.49
0.48
0.49
0.5
0.51
0.5
0.5
0.5
0.5
0.51
0.53
0.52
0.51
0.52
0.54
0.55
0.56
0.55
0.54
0.57
0.57
0.56
0.56
0.57
0.58
0.57
0.58
0.59
0.59
0.59
0.61
0.61
0.61
0.63
0.6
0.63
0.62
0.62
0.63
0.63
0.64
0.63
0.63
0.64
0.64
0.65
0.64
0.64
0.65
0.65
0.65
0.64
0.64
0.64
0.65
0.63
0.64
0.63
0.62
0.62
0.62
0.63
0.62
0.62
0.62
0.6
0.61
0.59
0.59
0.6
0.58
0.59
0.58
0.58
0.59
0.56
0.57
0.56
0.55
0.54
0.55
0.53
0.52
0.53
0.52
0.51
0.52
0.5
0.51
0.5
0.49
0.51
0.51
0.5
0.49
0.49
0.48
0.48
0.48
0.48
0.5
0.48
0.46
0.47
0.46
0.46
0.47
0.48
0.48
0.47
0.48
0.46
0.49
0.48
0.46
0.48
0.47
0.47
0.49
0.49
0.48
0.49
0.49
0.5
0.51
0.51
0.51
0.51
0.51
0.51
0.52
0.53
0.52
0.53
0.55
0.54
0.55
0.56
0.56
0.56
0.57
0.57
0.57
0.57
0.59
0.58
0.6
0.59
0.61
0.61
0.61
0.61
0.63
0.64
0.63
0.64
0.62
0.62
0.63
0.64
0.63
0.64
0.64
0.65
0.64
0.64
0.65
0.64
0.65
0.64
0.65
0.64
0.63
0.64
0.64
0.62
0.63
0.65
0.64
0.63
0.62
0.63
0.63
0.62
0.61
0.59
0.6
0.6
0.61
0.61
0.6
0.59
0.59
0.58
0.58
0.57
0.56
0.57
0.56
0.55
0.55
0.56
0.54
0.54
0.53
0.53
0.52
0.5
0.5
0.51
0.5
0.52
0.5
0.48
0.49
0.51
0.48
0.47
0.48
0.5
0.49
0.48
0.48
0.47
0.46
0.47
0.46
0.47
0.47
0.47
0.48
0.47
0.47
0.48
0.49
0.48
0.48
0.49
0.48
0.47
0.49
0.49
0.49
0.49
0.52
0.52
0.51
0.51
0.49
0.51
0.53
0.53
0.54
0.55
0.54
0.54
0.53
0.56
0.55
0.56
0.55
0.57
0.56
0.59
0.59
0.6
0.59
0.59
0.6
0.6
0.62
0.62
0.61
0.63
0.64
0.63
0.63
0.63
0.65
0.65
0.64
0.64
0.65
0.64
0.64
0.65
0.66
0.66
0.65
0.64
0.64
0.65
0.65
0.62
0.62
0.64
0.64
0.64
0.64
0.62
0.64
0.61
0.62
0.64
0.62
0.63
0.6
0.61
0.6
0.6
0.59
0.6
0.59
0.59
0.59
0.58
0.55
0.56
0.56
0.54
0.56
0.55
0.54
0.54
0.53
0.52
0.53
0.52
0.53
0.52
0.52
0.51
0.51
0.5
0.5
0.49
0.49
0.5
0.49
0.48
0.47
0.48
0.49
0.47
0.47
0.47
0.47
0.47
0.46
0.48
0.49
0.47
0.46
0.48
0.49
0.49
0.47
0.47
0.48
0.49
0.51
0.5
0.48
0.5
0.5
0.51
0.51
0.52
0.53
0.53
0.53
0.52
0.52
0.54
0.55
0.55
0.55
0.57
0.56
0.56
0.57
0.58
0.58
0.59
0.58
0.61
0.61
0.61
0.6
0.6
0.62
0.61
0.62
0.62
0.63
0.63
0.63
0.64
0.64
0.63
0.64
0.65
0.66
0.65
0.64
0.66
0.64
0.66
0.65
0.65
0.66
0.65
0.65
0.65
0.66
0.64
0.66
0.64
0.64
0.63
0.63
0.64
0.62
0.63
0.63
0.61
0.61
0.62
0.62
0.6
0.59
0.6
0.6
0.57
0.6
0.59
0.57
0.56
0.58
0.57
0.56
0.54
0.55
0.53
0.53
0.54
0.53
0.52
0.52
0.52
0.52
0.52
0.52
0.49
0.51
0.5
0.5
0.49
0.48
0.48
0.49
0.49
0.49
0.48
0.47
0.47
0.48
0.48
0.48
0.49
0.48
0.48
0.48
0.5
0.49
0.49
0.48
0.5
0.48
0.5
0.49
0.5
0.51
0.52
0.51
0.52
0.51
0.51
0.53
0.53
0.52
0.52
0.52
0.54
0.54
0.55
0.56
0.57
0.57
0.57
0.56
0.57
0.58
0.6
0.59
0.59
0.6
0.61
0.61
0.62
0.62
0.63
0.62
0.64
0.63
0.65
0.62
0.64
0.64
0.63
0.63
0.65
0.66
0.65
0.65
0.65
0.64
0.63
0.67
0.65
0.65
0.64
0.65
0.64
0.64
0.65
0.64
0.64
0.64
0.63
0.63
0.64
0.63
0.63
0.63
0.62
0.61
0.6
0.61
0.61
0.6
0.59
0.6
0.6
0.57
0.57
0.58
0.56
0.55
0.57
0.55
0.55
0.54
0.53
0.54
0.54
0.52
0.51
0.52
0.51
0.51
0.5
0.5
0.5
0.49
0.5
0.49
0.51
0.48
0.5
0.49
0.47
0.47
0.46
0.47
0.47
0.47
0.48
0.48
0.47
0.48
0.48
0.48
0.49
0.48
0.48
0.49
0.47
0.46
0.48
0.49
0.49
0.5
0.48
0.5
0.5
0.51
0.52
0.52
0.51
0.54
0.54
0.53
0.54
0.56
0.55
0.56
0.55
0.55
0.56
0.56
0.56
0.57
0.59
0.58
0.58
0.59
0.59
0.6
0.59
0.61
0.61
0.62
0.62
0.61
0.63
0.65
0.63
0.62
0.63
0.63
0.64
0.64
0.65
0.64
0.64
0.65
0.65
0.65
0.65
0.63
0.64
0.63
0.64
0.64
0.65
0.64
0.64
0.64
0.63
0.63
0.63
0.63
0.61
0.64
0.62
0.6
0.61
0.61
0.61
0.61
0.6
0.6
0.58
0.58
0.57
0.56
0.57
0.57
0.56
0.55
0.54
0.55
0.54
0.54
0.53
0.52
0.53
0.52
0.52
0.53
0.52
0.53
0.52
0.5
0.51
0.52
0.51
0.51
0.52
0.49
0.49
0.5
0.49
0.5
0.49
0.5
0.49
0.48
0.5
0.5
0.5
0.49
0.49
0.48
0.5
0.51
0.52
0.5
0.51
0.51
0.5
0.51
0.53
0.52
0.54
0.55
0.53
0.54
0.56
0.55
0.55
0.57
0.55
0.55
0.57
0.57
0.59
0.58
0.58
0.6
0.59
0.59
0.6
0.62
0.61
0.61
0.62
0.61
0.62
0.64
0.63
0.65
0.63
0.63
0.66
0.65
0.65
0.65
0.66
0.65
0.65
0.65
0.66
0.66
0.67
0.68
0.68
0.67
0.65
0.67
0.67
0.67
0.66
0.67
0.66
0.67
0.66
0.65
0.67
0.65
0.64
0.65
0.64
0.64
0.62
0.62
0.62
0.63
0.62
0.62
0.62
0.61
0.6
0.59
0.6
0.59
0.58
0.58
0.59
0.58
0.57
0.57
0.56
0.56
0.55
0.56
0.55
0.54
0.54
0.54
0.54
0.53
0.52
0.51
0.51
0.51
0.51
0.53
0.53
0.51
0.5
0.48
0.51
0.5
0.5
0.5
0.5
0.51
0.51
0.51
0.51
0.5
0.51
0.5
0.49
0.51
0.51
0.5
0.51
0.52
0.52
0.53
0.52
0.53
0.52
0.52
0.56
0.56
0.55
0.57
0.56
0.56
0.56
0.55
0.56
0.56
0.59
0.59
0.58
0.59
0.59
0.62
0.61
0.61
0.61
0.61
0.61
0.61
0.62
0.62
0.63
0.63
0.63
0.64
0.65
0.63
0.66
0.64
0.67
0.66
0.67
0.67
0.67
0.66
0.67
0.67
0.67
0.67
0.67
0.67
0.65
0.66
0.65
0.68
0.66
0.66
0.65
0.66
0.65
0.64
0.63
0.63
0.63
0.64
0.62
0.62
0.62
0.62
0.63
0.62
0.61
0.61
0.61
0.62
0.61
0.6
0.58
0.58
0.58
0.57
0.56
0.57
0.56
0.56
0.56
0.55
0.54
0.53
0.53
0.53
0.53
0.54
0.52
0.52
0.53
0.52
0.51
0.51
0.52
0.51
0.5
0.51
0.51
0.51
0.5
0.5
0.51
0.52
0.51
0.5
0.51
0.51
0.5
0.5
0.5
0.52
0.51
0.52
0.53
0.53
0.53
0.52
0.52
0.53
0.52
0.53
0.53
0.55
0.55
0.55
0.56
0.57
0.58
0.56
0.58
0.59
0.58
0.58
0.6
0.6
0.61
0.61
0.6
0.61
0.62
0.63
0.62
0.62
0.62
0.64
0.64
0.65
0.65
0.65
0.65
0.65
0.64
0.66
0.67
0.67
0.66
0.67
0.68
0.68
0.66
0.66
0.66
0.69
0.66
0.68
0.66
0.67
0.66
0.65
0.66
0.67
0.66
0.66
0.67
0.67
0.67
0.66
0.65
0.64
0.63
0.63
0.64
0.64
0.63
0.61
0.62
0.63
0.61
0.6
0.59
0.59
0.59
0.61
0.6
0.59
0.58
0.56
0.57
0.57
0.56
0.54
0.56
0.56
0.54
0.55
0.55
0.54
0.53
0.53
0.54
0.53
0.52
0.52
0.51
0.52
0.52
0.51
0.52
0.51
0.5
0.49
0.51
0.52
0.52
0.53
0.5
0.51
0.51
0.52
0.51
0.51
0.51
0.52
0.51
0.51
0.54
0.54
0.53
0.52
0.54
0.54
0.55
0.54
0.55
0.57
0.56
0.57
0.57
0.59
0.57
0.57
0.59
0.59
0.6
0.6
0.59
0.6
0.61
0.62
0.63
0.63
0.63
0.63
0.64
0.64
0.63
0.64
0.65
0.65
0.66
0.65
0.66
0.67
0.67
0.66
0.67
0.67
0.67
0.67
0.68
0.69
0.69
0.69
0.68
0.67
0.67
0.66
0.67
0.68
0.68
0.66
0.66
0.67
0.65
0.65
0.66
0.65
0.66
0.65
0.64
0.64
0.64
0.64
0.62
0.61
0.61
0.61
0.62
0.61
0.61
0.6
0.6
0.59
0.58
0.59
0.57
0.57
0.57
0.58
0.56
0.58
0.55
0.54
0.55
0.55
0.54
0.54
0.55
0.54
0.53
0.54
0.52
0.53
0.51
0.53
0.52
0.53
0.52
0.51
0.52
0.53
0.51
0.52
0.52
0.53
0.52
0.52
0.53
0.53
0.51
0.52
0.53
0.52
0.53
0.53
0.53
0.54
0.53
0.54
0.52
0.54
0.54
0.55
0.57
0.57
0.57
0.57
0.56
0.59
0.56
0.57
0.59
0.61
0.61
0.61
0.61
0.6
0.62
0.62
0.62
0.63
0.65
0.64
0.64
0.64
0.64
0.66
0.66
0.64
0.65
0.66
0.67
0.66
0.69
0.68
0.67
0.67
0.67
0.68
0.66
0.67
0.67
0.67
0.66
0.66
0.68
0.67
0.69
0.67
0.68
0.67
0.66
0.65
0.64
0.66
0.64
0.66
0.66
0.64
0.64
0.66
0.65
0.65
0.62
0.63
0.62
0.62
0.61
0.61
0.62
0.59
0.58
0.59
0.59
0.58
0.57
0.58
0.57
0.56
0.57
0.57
0.55
0.55
0.55
0.54
0.54
0.54
0.55
0.53
0.54
0.54
0.54
0.53
0.53
0.54
0.51
0.52
0.51
0.52
0.52
0.5
0.51
0.52
0.51
0.53
0.52
0.52
0.53
0.52
0.52
0.53
0.54
0.54
0.53
0.54
0.52
0.54
0.54
0.53
0.54
0.55
0.55
0.57
0.56
0.56
0.56
0.57
0.58
0.58
0.58
0.6
0.59
0.59
0.6
0.61
0.62
0.63
0.62
0.62
0.63
0.62
0.61
0.64
0.64
0.64
0.66
0.64
0.63
0.65
0.67
0.66
0.66
0.67
0.67
0.67
0.67
0.66
0.67
0.68
0.68
0.66
0.67
0.68
0.69
0.69
0.67
0.68
0.67
0.67
0.67
0.66
0.66
0.68
0.67
0.65
0.66
0.66
0.65
0.65
0.67
0.64
0.64
0.62
0.63
0.65
0.63
0.63
0.62
0.62
0.61
0.6
0.62
0.61
0.59
0.59
0.6
0.6
0.6
0.58
0.58
0.56
0.56
0.56
0.56
0.56
0.56
0.54
0.53
0.54
0.54
0.52
0.53
0.54
0.53
0.52
0.52
0.53
0.52
0.51
0.52
0.52
0.52
0.52
0.52
0.52
0.53
0.53
0.52
0.53
0.52
0.52
0.53
0.54
0.53
0.53
0.53
0.53
0.54
0.55
0.54
0.55
0.55
0.56
0.56
0.56
0.58
0.57
0.59
0.59
0.59
0.59
0.58
0.59
0.6
0.62
0.62
0.61
0.62
0.61
0.64
0.63
0.64
0.63
0.64
0.64
0.64
0.65
0.65
0.67
0.66
0.65
0.66
0.67
0.66
0.67
0.69
0.67
0.68
0.69
0.68
0.68
0.68
0.68
0.68
0.67
0.66
0.69
0.67
0.68
0.7
0.67
0.66
0.67
0.65
0.66
0.66
0.65
0.65
0.65
0.64
0.65
0.66
0.65
0.64
0.62
0.63
0.62
0.62
0.62
0.61
0.6
0.61
0.6
0.59
0.59
0.58
0.58
0.58
0.59
0.57
0.56
0.56
0.56
0.57
0.57
0.55
0.55
0.54
0.53
0.53
0.55
0.55
0.53
0.53
0.53
0.53
0.52
0.53
0.52
0.52
0.52
0.52
0.52
0.51
0.53
0.53
0.53
0.51
0.54
0.54
0.53
0.53
0.54
0.55
0.55
0.55
0.53
0.53
0.55
0.54
0.56
0.57
0.56
0.55
0.58
0.56
0.57
0.59
0.58
0.59
0.59
0.6
0.59
0.6
0.61
0.63
0.62
0.62
0.6
0.63
0.63
0.62
0.64
0.65
0.66
0.66
0.66
0.66
0.68
0.67
0.68
0.68
0.67
0.69
0.67
0.67
0.66
0.68
0.67
0.68
0.69
0.67
0.68
0.68
0.68
0.68
0.68
0.67
0.69
0.66
0.68
0.67
0.69
0.67
0.66
0.66
0.66
0.66
0.66
0.64
0.64
0.63
0.64
0.64
0.63
0.63
0.63
0.63
0.63
0.62
0.62
0.61
0.6
0.61
0.6
0.59
0.58
0.58
0.58
0.58
0.58
0.58
0.56
0.57
0.56
0.56
0.55
0.55
0.53
0.53
0.55
0.53
0.54
0.53
0.55
0.53
0.54
0.54
0.54
0.51
0.51
0.52
0.52
0.53
0.53
0.53
0.54
0.54
0.54
0.54
0.55
0.54
0.53
0.52
0.53
0.54
0.54
0.56
0.55
0.56
0.55
0.56
0.57
0.58
0.57
0.58
0.58
0.59
0.59
0.6
0.61
0.58
0.58
0.6
0.62
0.61
0.62
0.63
0.6
0.63
0.63
0.63
0.65
0.65
0.66
0.64
0.65
0.67
0.67
0.69
0.67
0.68
0.68
0.69
0.67
0.68
0.67
0.69
0.68
0.68
0.68
0.68
0.68
0.69
0.69
0.69
0.69
0.7
0.7
0.69
0.67
0.67
0.68
0.69
0.67
0.67
0.66
0.66
0.65
0.65
0.66
0.64
0.63
0.64
0.64
0.63
0.62
0.62
0.64
0.61
0.61
0.6
0.62
0.59
0.59
0.59
0.59
0.58
0.58
0.58
0.58
0.58
0.57
0.57
0.57
0.56
0.55
0.55
0.54
0.55
0.54
0.57
0.55
0.53
0.55
0.54
0.54
0.54
0.53
0.55
0.54
0.53
0.53
0.53
0.54
0.53
0.53
0.54
0.53
0.52
0.55
0.55
0.55
0.55
0.54
0.54
0.54
0.56
0.56
0.56
0.58
0.57
0.58
0.58
0.56
0.59
0.58
0.59
0.6
0.61
0.62
0.6
0.6
0.62
0.63
0.63
0.64
0.63
0.63
0.64
0.64
0.63
0.66
0.66
0.66
0.67
0.64
0.66
0.66
0.66
0.67
0.67
0.68
0.68
0.69
0.69
0.69
0.69
0.69
0.67
0.69
0.69
0.67
0.68
0.67
0.68
0.67
0.67
0.69
0.67
0.67
0.67
0.69
0.68
0.67
0.66
0.66
0.68
0.67
0.67
0.66
0.66
0.64
0.64
0.65
0.65
0.63
0.64
0.62
0.6
0.61
0.62
0.61
0.61
0.59
0.59
0.59
0.59
0.58
0.58
0.57
0.57
0.59
0.57
0.57
0.59
0.56
0.56
0.55
0.56
0.56
0.54
0.54
0.55
0.53
0.55
0.55
0.55
0.53
0.54
0.54
0.53
0.52
0.53
0.52
0.53
0.53
0.53
0.52
0.55
0.55
0.53
0.53
0.54
0.55
0.54
0.55
0.55
0.55
0.55
0.56
0.57
0.57
0.56
0.58
0.57
0.58
0.59
0.6
0.6
0.61
0.61
0.61
0.61
0.6
0.62
0.63
0.63
0.63
0.64
0.63
0.65
0.65
0.63
0.65
0.66
0.66
0.65
0.65
0.66
0.66
0.67
0.67
0.68
0.67
0.66
0.67
0.67
0.66
0.66
0.66
0.67
0.67
0.68
0.68
0.69
0.68
0.67
0.67
0.68
0.67
0.7
0.68
0.66
0.65
0.66
0.67
0.67
0.66
0.65
0.65
0.64
0.65
0.63
0.64
0.64
0.64
0.61
0.62
0.61
0.61
0.59
0.59
0.59
0.59
0.6
0.6
0.59
0.58
0.58
0.58
0.57
0.55
0.55
0.56
0.55
0.55
0.54
0.54
0.55
0.54
0.53
0.55
0.54
0.54
0.53
0.54
0.54
0.54
0.54
0.53
0.53
0.52
0.52
0.52
0.53
0.52
0.54
0.53
0.53
0.53
0.56
0.56
0.54
0.53
0.55
0.55
0.54
0.54
0.55
0.56
0.56
0.56
0.56
0.57
0.57
0.57
0.59
0.59
0.61
0.59
0.58
0.61
0.62
0.61
0.6
0.61
0.63
0.61
0.62
0.63
0.63
0.62
0.64
0.66
0.65
0.65
0.66
0.66
0.66
0.65
0.65
0.66
0.67
0.66
0.66
0.67
0.68
0.68
0.69
0.67
0.68
0.67
0.67
0.66
0.68
0.68
0.69
0.69
0.67
0.66
0.66
0.67
0.66
0.68
0.66
0.66
0.65
0.64
0.65
0.65
0.64
0.63
0.63
0.64
0.62
0.63
0.63
0.62
0.62
0.61
0.61
0.6
0.6
0.6
0.6
0.61
0.59
0.57
0.58
0.58
0.58
0.56
0.56
0.55
0.56
0.56
0.55
0.54
0.56
0.54
0.54
0.54
0.53
0.53
0.54
0.54
0.53
0.53
0.53
0.52
0.53
0.54
0.52
0.53
0.54
0.53
0.54
0.54
0.54
0.54
0.54
0.55
0.56
0.54
0.55
0.54
0.54
0.56
0.57
0.57
0.55
0.56
0.57
0.58
0.59
0.59
0.59
0.58
0.59
0.6
0.61
0.62
0.6
0.6
0.61
0.62
0.63
0.63
0.63
0.63
0.64
0.63
0.66
0.66
0.65
0.65
0.67
0.65
0.67
0.66
0.67
0.68
0.66
0.68
0.69
0.67
0.69
0.68
0.67
0.68
0.67
0.67
0.67
0.68
0.7
0.68
0.67
0.67
0.66
0.67
0.67
0.66
0.66
0.66
0.67
0.67
0.67
0.66
0.65
0.63
0.65
0.65
0.65
0.64
0.65
0.64
0.63
0.62
0.62
0.62
0.6
0.61
0.61
0.61
0.59
0.59
0.59
0.59
0.6
0.59
0.58
0.58
0.56
0.57
0.57
0.56
0.54
0.55
0.58
0.57
0.55
0.55
0.55
0.54
0.54
0.54
0.55
0.53
0.54
0.54
0.53
0.54
0.54
0.55
0.54
0.54
0.56
0.54
0.56
0.54
0.53
0.55
0.56
0.57
0.57
0.55
0.55
0.56
0.57
0.56
0.58
0.57
0.57
0.59
0.6
0.6
0.59
0.6
0.59
0.59
0.58
0.61
0.62
0.63
0.64
0.63
0.62
0.64
0.64
0.66
0.63
0.64
0.65
0.65
0.65
0.67
0.68
0.68
0.67
0.68
0.67
0.69
0.67
0.68
0.68
0.66
0.68
0.67
0.67
0.68
0.68
0.69
0.69
0.69
0.68
0.69
0.69
0.69
0.68
0.69
0.68
0.69
0.69
0.68
0.67
0.68
0.67
0.67
0.65
0.65
0.66
0.65
0.65
0.64
0.63
0.63
0.64
0.62
0.63
0.63
0.62
0.61
0.62
0.62
0.61
0.61
0.6
0.59
0.6
0.58
0.59
0.6
0.57
0.57
0.57
0.56
0.56
0.57
0.56
0.55
0.56
0.55
0.55
0.55
0.55
0.54
0.54
0.56
0.54
0.56
0.55
0.55
0.55
0.54
0.55
0.54
0.55
0.55
0.56
0.55
0.55
0.55
0.55
0.55
0.56
0.55
0.56
0.57
0.56
0.58
0.59
0.58
0.58
0.58
0.6
0.61
0.61
0.61
0.61
0.61
0.62
0.62
0.62
0.62
0.62
0.63
0.64
0.63
0.64
0.64
0.64
0.66
0.67
0.65
0.66
0.66
0.65
0.67
0.68
0.67
0.68
0.68
0.69
0.67
0.67
0.69
0.7
0.68
0.68
0.7
0.7
0.67
0.68
0.69
0.68
0.7
0.68
0.69
0.69
0.68
0.68
0.69
0.67
0.68
0.67
0.67
0.67
0.67
0.67
0.66
0.66
0.66
0.66
0.65
0.66
0.64
0.64
0.63
0.64
0.63
0.63
0.63
0.62
0.62
0.62
0.6
0.6
0.6
0.59
0.58
0.58
0.59
0.59
0.58
0.58
0.59
0.58
0.57
0.57
0.56
0.58
0.56
0.54
0.56
0.58
0.56
0.55
0.56
0.55
0.56
0.56
0.57
0.56
0.56
0.56
0.58
0.55
0.55
0.57
0.56
0.56
0.57
0.57
0.58
0.57
0.57
0.59
0.58
0.57
0.59
0.59
0.59
0.58
0.59
0.59
0.6
0.62
0.62
0.62
0.64
0.62
0.62
0.63
0.64
0.64
0.66
0.67
0.64
0.65
0.65
0.65
0.66
0.67
0.66
0.66
0.67
0.68
0.68
0.68
0.68
0.69
0.69
0.67
0.69
0.68
0.69
0.69
0.7
0.7
0.71
0.7
0.69
0.7
0.69
0.68
0.69
0.7
0.7
0.68
0.68
0.7
0.7
0.69
0.69
0.69
0.67
0.67
0.67
0.66
0.66
0.67
0.64
0.66
0.67
0.65
0.64
0.64
0.65
0.64
0.64
0.63
0.64
0.64
0.63
0.61
0.61
0.61
0.62
0.59
0.59
0.58
0.6
0.58
0.59
0.58
0.58
0.59
0.57
0.57
0.57
0.56
0.56
0.56
0.55
0.55
0.57
0.56
0.56
0.56
0.57
0.56
0.56
0.55
0.55
0.57
0.57
0.55
0.56
0.56
0.57
0.57
0.59
0.58
0.56
0.57
0.58
0.58
0.57
0.58
0.58
0.58
0.6
0.6
0.59
0.61
0.6
0.61
0.61
0.62
0.62
0.65
0.63
0.63
0.63
0.64
0.63
0.64
0.65
0.65
0.65
0.63
0.66
0.67
0.67
0.66
0.66
0.67
0.67
0.7
0.66
0.66
0.68
0.69
0.69
0.69
0.69
0.7
0.7
0.7
0.69
0.71
0.71
0.7
0.69
0.69
0.71
0.69
0.69
0.69
0.68
0.7
0.69
0.69
0.68
0.68
0.67
0.67
0.66
0.66
0.66
0.66
0.65
0.64
0.64
0.64
0.64
0.64
0.63
0.65
0.64
0.62
0.63
0.63
0.6
0.61
0.61
0.6
0.6
0.6
0.59
0.61
0.6
0.58
0.59
0.57
0.57
0.57
0.59
0.58
0.58
0.57
0.57
0.57
0.57
0.56
0.55
0.55
0.56
0.57
0.57
0.56
0.56
0.57
0.57
0.56
0.56
0.57
0.56
0.57
0.56
0.57
0.56
0.56
0.57
0.57
0.58
0.58
0.6
0.59
0.59
0.6
0.59
0.59
0.59
0.63
0.63
0.63
0.62
0.62
0.62
0.63
0.63
0.64
0.63
0.64
0.65
0.65
0.65
0.66
0.65
0.67
0.67
0.68
0.67
0.66
0.68
0.69
0.69
0.68
0.68
0.67
0.69
0.7
0.69
0.69
0.71
0.7
0.7
0.7
0.69
0.69
0.7
0.68
0.71
0.69
0.68
0.69
0.68
0.7
0.69
0.69
0.69
0.67
0.7
0.69
0.69
0.67
0.67
0.67
0.67
0.69
0.67
0.65
0.65
0.65
0.63
0.64
0.65
0.62
0.63
0.64
0.63
0.63
0.64
0.64
0.62
0.63
0.61
0.61
0.61
0.61
0.59
0.6
0.6
0.59
0.58
0.57
0.59
0.58
0.58
0.57
0.58
0.58
0.59
0.58
0.57
0.58
0.58
0.58
0.56
0.57
0.56
0.57
0.57
0.57
0.57
0.57
0.57
0.57
0.57
0.58
0.58
0.58
0.6
0.6
0.6
0.59
0.58
0.59
0.61
0.59
0.59
0.6
0.6
0.61
0.6
0.61
0.6
0.61
0.63
0.64
0.62
0.63
0.64
0.65
0.65
0.65
0.66
0.67
0.67
0.66
0.67
0.67
0.66
0.68
0.69
0.69
0.69
0.68
0.67
0.69
0.68
0.68
0.69
0.7
0.69
0.72
0.71
0.7
0.7
0.7
0.71
0.71
0.69
0.7
0.68
0.69
0.69
0.69
0.69
0.69
0.69
0.69
0.7
0.69
0.69
0.68
0.67
0.69
0.69
0.68
0.68
0.67
0.66
0.65
0.67
0.64
0.65
0.64
0.65
0.63
0.64
0.64
0.63
0.63
0.62
0.6
0.61
0.63
0.62
0.6
0.6
0.59
0.6
0.6
0.6
0.6
0.58
0.58
0.58
0.59
0.58
0.58
0.59
0.59
0.57
0.57
0.57
0.58
0.58
0.56
0.55
0.57
0.57
0.58
0.58
0.58
0.57
0.57
0.57
0.59
0.57
0.58
0.59
0.59
0.58
0.57
0.58
0.61
0.59
0.6
0.62
0.6
0.61
0.6
0.61
0.62
0.62
0.63
0.62
0.64
0.65
0.64
0.63
0.64
0.64
0.64
0.64
0.66
0.66
0.66
0.67
0.66
0.66
0.66
0.67
0.68
0.67
0.69
0.69
0.69
0.71
0.7
0.7
0.7
0.7
0.68
0.71
0.7
0.72
0.71
0.69
0.7
0.7
0.69
0.67
0.7
0.7
0.69
0.7
0.69
0.7
0.7
0.69
0.69
0.68
0.67
0.67
0.67
0.68
0.68
0.66
0.66
0.66
0.68
0.65
0.65
0.65
0.66
0.64
0.65
0.64
0.63
0.64
0.62
0.62
0.61
0.61
0.61
0.61
0.61
0.6
0.6
0.59
0.6
0.59
0.59
0.6
0.6
0.58
0.58
0.6
0.58
0.58
0.58
0.59
0.58
0.58
0.59
0.59
0.57
0.56
0.57
0.57
0.57
0.58
0.58
0.58
0.58
0.57
0.59
0.59
0.59
0.59
0.59
0.59
0.6
0.6
0.6
0.61
0.61
0.6
0.61
0.61
0.62
0.61
0.63
0.63
0.63
0.64
0.64
0.64
0.64
0.66
0.64
0.64
0.65
0.66
0.66
0.66
0.68
0.68
0.68
0.7
0.69
0.68
0.7
0.68
0.67
0.69
0.69
0.68
0.7
0.69
0.69
0.72
0.7
0.69
0.7
0.69
0.69
0.7
0.7
0.69
0.7
0.68
0.71
0.7
0.69
0.7
0.71
0.69
0.7
0.68
0.69
0.7
0.7
0.68
0.69
0.68
0.67
0.67
0.67
0.66
0.67
0.65
0.65
0.65
0.66
0.64
0.64
0.64
0.63
0.64
0.63
0.64
0.63
0.61
0.62
0.62
0.61
0.61
0.6
0.58
0.59
0.59
0.59
0.61
0.59
0.57
0.57
0.58
0.58
0.58
0.57
0.58
0.59
0.58
0.58
0.58
0.56
0.57
0.58
0.58
0.59
0.58
0.59
0.59
0.59
0.57
0.58
0.57
0.57
0.58
0.59
0.58
0.6
0.6
0.62
0.6
0.6
0.6
0.62
0.62
0.61
0.62
0.63
0.64
0.63
0.63
0.63
0.64
0.65
0.65
0.65
0.65
0.64
0.65
0.66
0.66
0.68
0.68
0.67
0.68
0.69
0.69
0.69
0.7
0.68
0.68
0.7
0.7
0.68
0.69
0.71
0.7
0.71
0.71
0.7
0.71
0.71
0.71
0.7
0.69
0.69
0.7
0.71
0.7
0.7
0.69
0.69
0.7
0.69
0.69
0.68
0.69
0.68
0.69
0.7
0.68
0.67
0.68
0.68
0.67
0.66
0.67
0.66
0.66
0.65
0.65
0.65
0.66
0.65
0.63
0.63
0.64
0.64
0.63
0.62
0.63
0.61
0.61
0.6
0.6
0.61
0.6
0.6
0.6
0.59
0.59
0.59
0.59
0.59
0.6
0.6
0.58
0.58
0.58
0.58
0.59
0.59
0.57
0.58
0.57
0.59
0.58
0.59
0.57
0.58
0.59
0.59
0.58
0.58
0.59
0.61
0.58
0.59
0.6
0.6
0.6
0.6
0.61
0.61
0.62
0.62
0.63
0.63
0.63
0.63
0.64
0.65
0.63
0.65
0.65
0.65
0.66
0.66
0.66
0.67
0.67
0.68
0.66
0.67
0.68
0.69
0.67
0.69
0.69
0.68
0.68
0.7
0.7
0.7
0.7
0.7
0.71
0.69
0.71
0.7
0.7
0.7
0.7
0.7
0.68
0.69
0.7
0.7
0.7
0.69
0.7
0.7
0.7
0.69
0.69
0.71
0.7
0.68
0.7
0.67
0.68
0.68
0.67
0.67
0.66
0.66
0.66
0.64
0.64
0.64
0.64
0.66
0.65
0.64
0.63
0.63
0.64
0.61
0.62
0.63
0.63
0.62
0.62
0.6
0.61
0.61
0.6
0.57
0.58
0.6
0.61
0.59
0.61
0.59
0.59
0.59
0.57
0.58
0.58
0.58
0.58
0.57
0.59
0.58
0.58
0.58
0.58
0.61
0.59
0.59
0.6
0.58
0.58
0.59
0.6
0.6
0.6
0.59
0.61
0.62
0.61
0.61
0.63
0.63
0.62
0.63
0.63
0.62
0.63
0.64
0.62
0.64
0.64
0.64
0.65
0.66
0.66
0.66
0.66
0.67
0.67
0.67
0.66
0.67
0.68
0.69
0.68
0.68
0.69
0.7
0.68
0.69
0.72
0.7
0.7
0.71
0.71
0.71
0.73
0.71
0.7
0.71
0.71
0.71
0.71
0.71
0.71
0.71
0.72
0.71
0.7
0.71
0.7
0.69
0.69
0.69
0.7
0.7
0.7
0.67
0.68
0.67
0.69
0.68
0.66
0.65
0.66
0.68
0.67
0.65
0.65
0.65
0.65
0.64
0.65
0.64
0.63
0.63
0.62
0.61
0.61
0.61
0.62
0.63
0.62
0.61
0.61
0.61
0.62
0.61
0.61
0.59
0.59
0.6
0.58
0.6
0.58
0.58
0.59
0.59
0.61
0.6
0.59
0.59
0.58
0.58
0.6
0.59
0.59
0.58
0.59
0.59
0.59
0.6
0.61
0.61
0.6
0.62
0.63
0.62
0.6
0.62
0.63
0.62
0.62
0.62
0.62
0.64
0.63
0.63
0.65
0.65
0.64
0.64
0.63
0.66
0.67
0.66
0.66
0.67
0.68
0.68
0.69
0.68
0.69
0.68
0.7
0.67
0.69
0.7
0.7
0.7
0.7
0.7
0.71
0.71
0.71
0.7
0.69
0.71
0.71
0.7
0.72
0.71
0.7
0.71
0.7
0.7
0.71
0.71
0.7
0.7
0.71
0.7
0.7
0.69
0.69
0.69
0.69
0.68
0.67
0.69
0.67
0.69
0.68
0.66
0.67
0.66
0.66
0.66
0.64
0.65
0.65
0.64
0.66
0.65
0.64
0.64
0.63
0.62
0.62
0.63
0.62
0.62
0.63
0.61
0.62
0.62
0.61
0.63
0.62
0.6
0.61
0.59
0.6
0.6
0.6
0.6
0.6
0.59
0.61
0.6
0.59
0.6
0.59
0.59
0.58
0.59
0.59
0.58
0.6
0.61
0.6
0.6
0.6
0.6
0.61
0.6
0.61
0.6
0.63
0.62
0.62
0.64
0.63
0.64
0.64
0.64
0.63
0.63
0.65
0.66
0.66
0.66
0.67
0.66
0.67
0.68
0.67
0.68
0.68
0.68
0.68
0.67
0.7
0.7
0.69
0.7
0.7
0.7
0.7
0.7
0.71
0.7
0.72
0.72
0.71
0.71
0.71
0.71
0.71
0.71
0.71
0.7
0.7
0.7
0.71
0.71
0.72
0.71
0.71
0.7
0.71
0.71
0.71
0.7
0.7
0.69
0.69
0.67
0.68
0.7
0.69
0.68
0.68
0.67
0.66
0.66
0.67
0.65
0.65
0.65
0.66
0.65
0.65
0.63
0.64
0.64
0.64
0.62
0.62
0.63
0.62
0.65
0.61
0.6
0.61
0.62
0.62
0.62
0.62
0.61
0.61
0.61
0.61
0.61
0.59
0.59
0.59
0.6
0.61
0.6
0.6
0.6
0.6
0.59
0.6
0.6
0.6
0.59
0.58
0.61
0.61
0.62
0.6
0.62
0.62
0.61
0.61
0.62
0.64
0.63
0.63
0.63
0.62
0.64
0.64
0.63
0.64
0.65
0.67
0.66
0.67
0.67
0.66
0.66
0.66
0.67
0.66
0.67
0.67
0.67
0.69
0.68
0.67
0.69
0.71
0.69
0.69
0.69
0.7
0.69
0.71
0.72
0.72
0.73
0.71
0.72
0.71
0.7
0.72
0.71
0.71
0.71
0.71
0.71
0.72
0.72
0.71
0.71
0.72
0.71
0.71
0.71
0.7
0.7
0.7
0.72
0.7
0.71
0.7
0.69
0.68
0.67
0.67
0.68
0.68
0.67
0.67
0.67
0.66
0.67
0.66
0.66
0.65
0.65
0.65
0.64
0.63
0.63
0.64
0.64
0.62
0.63
0.62
0.63
0.62
0.62
0.62
0.62
0.63
0.61
0.6
0.61
0.61
0.62
0.62
0.61
0.62
0.62
0.61
0.61
0.6
0.6
0.58
0.6
0.6
0.59
0.63
0.6
0.59
0.61
0.6
0.62
0.6
0.61
0.63
0.62
0.62
0.63
0.62
0.62
0.62
0.62
0.64
0.62
0.63
0.64
0.66
0.64
0.65
0.66
0.64
0.67
0.67
0.66
0.67
0.65
0.65
0.67
0.67
0.65
0.68
0.68
0.7
0.7
0.71
0.7
0.71
0.71
0.7
0.71
0.72
0.71
0.7
0.71
0.72
0.73
0.73
0.72
0.71
0.71
0.73
0.71
0.71
0.71
0.71
0.7
0.7
0.7
0.72
0.73
0.72
0.7
0.69
0.7
0.7
0.7
0.7
0.7
0.69
0.7
0.68
0.69
0.68
0.68
0.67
0.67
0.67
0.67
0.66
0.66
0.67
0.65
0.65
0.65
0.65
0.64
0.63
0.62
0.62
0.65
0.63
0.64
0.62
0.62
0.62
0.63
0.6
0.61
0.63
0.62
0.61
0.61
0.62
0.61
0.6
0.62
0.59
0.59
0.61
0.59
0.59
0.61
0.6
0.61
0.59
0.6
0.59
0.62
0.62
0.62
0.61
0.61
0.62
0.62
0.61
0.62
0.62
0.62
0.63
0.63
0.62
0.63
0.63
0.63
0.63
0.66
0.66
0.64
0.65
0.65
0.67
0.66
0.68
0.68
0.66
0.67
0.65
0.67
0.67
0.68
0.68
0.69
0.71
0.7
0.71
0.71
0.7
0.7
0.7
0.69
0.7
0.71
0.71
0.72
0.71
0.7
0.72
0.71
0.7
0.71
0.72
0.73
0.71
0.71
0.71
0.71
0.7
0.71
0.7
0.7
0.71
0.71
0.7
0.71
0.7
0.69
0.7
0.71
0.7
0.68
0.69
0.69
0.67
0.68
0.68
0.68
0.68
0.68
0.66
0.65
0.65
0.65
0.65
0.65
0.65
0.64
0.63
0.64
0.63
0.63
0.64
0.64
0.64
0.63
0.62
0.64
0.63
0.62
0.63
0.62
0.62
0.62
0.61
0.6
0.62
0.61
0.59
0.61
0.6
0.6
0.59
0.61
0.61
0.61
0.61
0.62
0.61
0.61
0.61
0.61
0.61
0.61
0.62
0.61
0.63
0.62
0.61
0.63
0.62
0.62
0.63
0.63
0.64
0.65
0.65
0.63
0.62
0.66
0.66
0.66
0.67
0.66
0.67
0.67
0.7
0.69
0.68
0.68
0.68
0.69
0.67
0.7
0.7
0.69
0.7
0.7
0.71
0.7
0.71
0.69
0.7
0.69
0.71
0.72
0.71
0.73
0.72
0.71
0.72
0.72
0.72
0.71
0.73
0.71
0.72
0.71
0.72
0.71
0.71
0.71
0.71
0.7
0.7
0.7
0.71
0.7
0.71
0.7
0.69
0.69
0.68
0.67
0.68
0.68
0.67
0.67
0.69
0.68
0.67
0.67
0.65
0.67
0.65
0.65
0.68
0.66
0.65
0.65
0.65
0.64
0.64
0.63
0.64
0.64
0.64
0.63
0.62
0.61
0.62
0.61
0.62
0.61
0.61
0.62
0.62
0.61
0.62
0.61
0.62
0.62
0.62
0.61
0.61
0.62
0.62
0.61
0.62
0.61
0.61
0.62
0.63
0.62
0.62
0.61
0.62
0.63
0.62
0.63
0.63
0.63
0.63
0.64
0.65
0.65
0.66
0.66
0.66
0.68
0.68
0.68
0.68
0.67
0.68
0.67
0.68
0.69
0.68
0.68
0.68
0.69
0.7
0.69
0.7
0.71
0.7
0.7
0.7
0.72
0.71
0.71
0.7
0.73
0.73
0.72
0.72
0.71
0.72
0.71
0.72
0.75
0.72
0.72
0.73
0.73
0.73
0.75
0.71
0.71
0.71
0.71
0.7
0.71
0.71
0.71
0.71
0.72
0.71
0.71
0.71
0.72
0.69
0.7
0.69
0.69
0.68
0.68
0.69
0.69
0.67
0.67
0.66
0.67
0.68
0.66
0.65
0.66
0.65
0.65
0.65
0.64
0.63
0.63
0.62
0.65
0.64
0.63
0.62
0.62
0.61
0.61
0.62
0.62
0.61
0.61
0.61
0.6
0.63
0.61
0.6
0.6
0.61
0.61
0.61
0.6
0.61
0.6
0.6
0.61
0.63
0.63
0.61
0.61
0.61
0.61
0.62
0.62
0.63
0.63
0.62
0.62
0.62
0.64
0.64
0.64
0.65
0.64
0.64
0.64
0.65
0.66
0.66
0.67
0.66
0.66
0.67
0.66
0.68
0.68
0.67
0.68
0.68
0.67
0.68
0.67
0.68
0.68
0.69
0.7
0.68
0.7
0.71
0.7
0.71
0.68
0.7
0.71
0.7
0.72
0.71
0.71
0.71
0.72
0.71
0.7
0.73
0.72
0.71
0.7
0.71
0.69
0.68
0.71
0.7
0.71
0.69
0.7
0.7
0.7
0.69
0.68
0.68
0.7
0.68
0.67
0.69
0.67
0.68
0.7
0.66
0.68
0.66
0.65
0.65
0.64
0.66
0.68
0.65
0.65
0.64
0.64
0.62
0.64
0.63
0.63
0.63
0.64
0.61
0.62
0.62
0.62
0.63
0.61
0.62
0.61
0.62
0.62
0.64
0.62
0.61
0.61
0.62
0.62
0.61
0.59
0.61
0.61
0.6
0.6
0.61
0.62
0.61
0.61
0.61
0.61
0.62
0.62
0.62
0.61
0.64
0.63
0.65
0.63
0.64
0.65
0.64
0.65
0.65
0.65
0.66
0.65
0.66
0.67
0.67
0.65
0.68
0.69
0.68
0.67
0.69
0.68
0.7
0.7
0.68
0.69
0.69
0.71
0.69
0.71
0.72
0.69
0.71
0.7
0.69
0.71
0.73
0.72
0.73
0.71
0.72
0.72
0.72
0.73
0.73
0.73
0.72
0.72
0.72
0.72
0.71
0.72
0.7
0.7
0.71
0.72
0.71
0.71
0.69
0.7
0.69
0.69
0.69
0.71
0.7
0.69
0.68
0.68
0.68
0.68
0.68
0.69
0.67
0.67
0.67
0.67
0.65
0.66
0.64
0.65
0.66
0.66
0.66
0.64
0.64
0.64
0.63
0.61
0.63
0.63
0.64
0.64
0.64
0.62
0.62
0.61
0.62
0.62
0.62
0.64
0.62
0.62
0.64
0.61
0.62
0.63
0.63
0.63
0.63
0.64
0.63
0.63
0.63
0.62
0.62
0.63
0.64
0.64
0.65
0.64
0.64
0.64
0.66
0.66
0.65
0.65
0.67
0.66
0.65
0.66
0.66
0.65
0.67
0.67
0.68
0.68
0.68
0.69
0.69
0.68
0.7
0.68
0.7
0.71
0.7
0.7
0.7
0.72
0.71
0.7
0.72
0.71
0.7
0.72
0.71
0.7
0.72
0.72
0.73
0.73
0.72
0.71
0.72
0.72
0.73
0.73
0.71
0.72
0.71
0.72
0.72
0.73
0.72
0.71
0.71
0.71
0.73
0.72
0.71
0.69
0.71
0.69
0.69
0.7
0.7
0.69
0.69
0.69
0.67
0.68
0.68
0.67
0.67
0.67
0.67
0.66
0.67
0.67
0.65
0.65
0.65
0.65
0.66
0.64
0.64
0.65
0.64
0.62
0.63
0.63
0.62
0.66
0.63
0.63
0.62
0.64
0.64
0.62
0.62
0.62
0.62
0.63
0.65
0.64
0.62
0.63
0.63
0.63
0.62
0.62
0.62
0.64
0.65
0.65
0.65
0.64
0.64
0.63
0.65
0.65
0.64
0.65
0.66
0.66
0.67
0.65
0.66
0.64
0.65
0.66
0.66
0.66
0.68
0.68
0.69
0.68
0.67
0.69
0.69
0.69
0.7
0.7
0.69
0.69
0.71
0.72
0.72
0.7
0.71
0.72
0.71
0.71
0.72
0.72
0.72
0.72
0.72
0.73
0.72
0.74
0.73
0.74
0.74
0.75
0.73
0.73
0.73
0.73
0.72
0.72
0.72
0.72
0.72
0.71
0.72
0.71
0.72
0.7
0.7
0.71
0.69
0.68
0.7
0.71
0.7
0.69
0.69
0.69
0.71
0.69
0.68
0.68
0.67
0.7
0.68
0.65
0.68
0.68
0.66
0.65
0.65
0.66
0.66
0.65
0.66
0.65
0.64
0.65
0.65
0.65
0.65
0.63
0.64
0.64
0.63
0.64
0.63
0.64
0.63
0.64
0.64
0.64
0.64
0.63
0.65
0.64
0.64
0.63
0.64
0.64
0.64
0.64
0.65
0.64
0.64
0.65
0.64
0.65
0.67
0.65
0.65
0.65
0.65
0.66
0.67
0.68
0.68
0.67
0.67
0.68
0.69
0.68
0.68
0.67
0.68
0.7
0.7
0.7
0.71
0.71
0.71
0.7
0.71
0.71
0.72
0.71
0.7
0.71
0.71
0.7
0.72
0.7
0.72
0.72
0.72
0.72
0.73
0.72
0.73
0.72
0.73
0.74
0.73
0.74
0.74
0.73
0.73
0.73
0.73
0.73
0.76
0.72
0.72
0.73
0.73
0.74
0.73
0.73
0.71
0.71
0.72
0.71
0.71
0.71
0.7
0.7
0.7
0.69
0.68
0.69
0.67
0.66
0.68
0.69
0.68
0.68
0.67
0.67
0.66
0.67
0.67
0.66
0.67
0.66
0.65
0.66
0.65
0.64
0.66
0.64
0.64
0.64
0.65
0.63
0.63
0.62
0.63
0.64
0.63
0.64
0.65
0.64
0.64
0.63
0.63
0.63
0.63
0.63
0.65
0.62
0.63
0.64
0.66
0.64
0.64
0.65
0.66
0.64
0.65
0.65
0.66
0.65
0.64
0.67
0.65
0.66
0.67
0.68
0.67
0.66
0.67
0.67
0.68
0.67
0.68
0.69
0.69
0.69
0.7
0.71
0.7
0.69
0.7
0.71
0.7
0.7
0.69
0.7
0.72
0.71
0.72
0.73
0.72
0.72
0.73
0.73
0.73
0.72
0.72
0.73
0.72
0.72
0.72
0.73
0.74
0.72
0.73
0.73
0.73
0.71
0.73
0.72
0.72
0.72
0.72
0.72
0.71
0.72
0.73
0.73
0.71
0.72
0.72
0.69
0.7
0.7
0.7
0.69
0.71
0.7
0.67
0.69
0.68
0.69
0.67
0.69
0.68
0.68
0.67
0.67
0.67
0.67
0.67
0.68
0.66
0.65
0.65
0.64
0.64
0.65
0.65
0.65
0.65
0.65
0.64
0.63
0.64
0.64
0.64
0.65
0.65
0.63
0.64
0.64
0.65
0.63
0.63
0.63
0.64
0.64
0.65
0.65
0.65
0.65
0.64
0.64
0.65
0.65
0.65
0.66
0.66
0.65
0.66
0.67
0.67
0.66
0.67
0.67
0.67
0.67
0.67
0.68
0.68
0.69
0.68
0.68
0.7
0.7
0.7
0.7
0.71
0.69
0.71
0.71
0.71
0.71
0.7
0.72
0.72
0.72
0.72
0.73
0.73
0.73
0.73
0.73
0.73
0.74
0.73
0.73
0.74
0.74
0.72
0.73
0.73
0.74
0.74
0.73
0.73
0.74
0.73
0.72
0.71
0.72
0.72
0.71
0.71
0.72
0.71
0.71
0.69
0.71
0.7
0.7
0.7
0.69
0.7
0.69
0.68
0.68
0.68
0.68
0.68
0.68
0.67
0.68
0.68
0.66
0.67
0.66
0.66
0.64
0.65
0.66
0.65
0.65
0.66
0.64
0.66
0.63
0.64
0.63
0.64
0.62
0.62
0.64
0.63
0.64
0.64
0.63
0.62
0.62
0.63
0.64
0.64
0.64
0.63
0.63
0.63
0.62
0.63
0.65
0.64
0.64
0.63
0.62
0.64
0.64
0.64
0.65
0.65
0.65
0.67
0.65
0.64
0.64
0.66
0.66
0.66
0.66
0.67
0.67
0.67
0.68
0.68
0.67
0.69
0.69
0.68
0.7
0.7
0.7
0.69
0.7
0.71
0.7
0.68
0.69
0.69
0.71
0.7
0.7
0.7
0.72
0.71
0.7
0.7
0.74
0.71
0.7
0.73
0.71
0.72
0.72
0.71
0.71
0.7
0.7
0.72
0.71
0.7
0.71
0.71
0.7
0.7
0.7
0.7
0.7
0.69
0.7
0.71
0.7
0.69
0.7
0.7
0.7
0.68
0.69
0.68
0.68
0.67
0.67
0.67
0.68
0.67
0.67
0.66
0.65
0.66
0.65
0.67
0.66
0.65
0.66
0.65
0.64
0.63
0.64
0.64
0.63
0.63
0.68
0.64
0.65
0.64
0.64
0.65
0.64
0.65
0.64
0.65
0.64
0.63
0.64
0.63
0.64
0.63
0.65
0.64
0.63
0.66
0.66
0.65
0.66
0.63
0.63
0.65
0.66
0.65
0.65
0.66
0.66
0.68
0.68
0.67
0.66
0.67
0.68
0.68
0.69
0.68
0.68
0.69
0.68
0.69
0.7
0.68
0.7
0.71
0.7
0.72
0.7
0.69
0.69
0.7
0.71
0.73
0.73
0.71
0.71
0.72
0.71
0.72
0.71
0.72
0.73
0.72
0.72
0.72
0.71
0.72
0.72
0.72
0.73
0.73
0.75
0.73
0.73
0.72
0.73
0.74
0.73
0.73
0.71
0.72
0.73
0.71
0.7
0.71
0.69
0.71
0.7
0.7
0.7
0.7
0.7
0.7
0.69
0.69
0.69
0.69
0.7
0.69
0.69
0.67
0.67
0.68
0.68
0.66
0.67
0.67
0.67
0.67
0.67
0.65
0.65
0.67
0.67
0.64
0.65
0.66
0.65
0.66
0.63
0.66
0.65
0.64
0.65
0.64
0.64
0.65
0.66
0.64
0.63
0.63
0.64
0.64
0.65
0.64
0.64
0.65
0.64
0.65
0.65
0.65
0.65
0.64
0.65
0.65
0.63
0.64
0.67
0.67
0.67
0.66
0.65
0.68
0.67
0.67
0.68
0.7
0.67
0.68
0.68
0.69
0.67
0.69
0.71
0.68
0.71
0.7
0.71
0.71
0.71
0.72
0.72
0.7
0.72
0.7
0.71
0.72
0.71
0.71
0.71
0.71
0.72
0.73
0.73
0.73
0.72
0.73
0.73
0.73
0.73
0.73
0.74
0.74
0.72
0.72
0.74
0.73
0.73
0.73
0.72
0.71
0.72
0.71
0.71
0.71
0.73
0.71
0.69
0.69
0.72
0.69
0.7
0.7
0.68
0.69
0.69
0.7
0.7
0.69
0.69
0.66
0.67
0.67
0.68
0.68
0.68
0.68
0.69
0.67
0.66
0.67
0.67
0.66
0.67
0.65
0.66
0.66
0.66
0.65
0.65
0.65
0.65
0.64
0.65
0.65
0.63
0.64
0.65
0.65
0.65
0.65
0.65
0.66
0.66
0.65
0.66
0.65
0.65
0.67
0.66
0.67
0.65
0.66
0.67
0.68
0.66
0.66
0.66
0.67
0.68
0.67
0.67
0.68
0.68
0.69
0.68
0.68
0.68
0.69
0.7
0.7
0.69
0.71
0.71
0.69
0.71
0.7
0.71
0.71
0.72
0.72
0.71
0.71
0.72
0.72
0.71
0.72
0.73
0.72
0.73
0.72
0.73
0.73
0.73
0.72
0.73
0.73
0.74
0.72
0.73
0.74
0.72
0.7
0.72
0.74
0.72
0.74
0.72
0.73
0.72
0.72
0.71
0.73
0.72
0.72
0.7
0.71
0.72
0.71
0.72
0.7
0.71
0.69
0.7
0.71
0.71
0.68
0.71
0.69
0.68
0.68
0.69
0.69
0.66
0.67
0.68
0.68
0.69
0.68
0.67
0.67
0.67
0.68
0.66
0.65
0.66
0.66
0.66
0.65
0.66
0.67
0.66
0.65
0.66
0.65
0.66
0.67
0.66
0.64
0.66
0.65
0.64
0.65
0.66
0.65
0.66
0.65
0.66
0.67
0.66
0.65
0.64
0.65
0.66
0.65
0.66
0.68
0.67
0.68
0.67
0.68
0.67
0.66
0.66
0.66
0.68
0.67
0.67
0.68
0.7
0.7
0.7
0.71
0.7
0.7
0.68
0.7
0.69
0.71
0.72
0.71
0.7
0.72
0.72
0.7
0.69
0.72
0.73
0.72
0.72
0.71
0.73
0.73
0.72
0.74
0.75
0.72
0.73
0.74
0.74
0.73
0.72
0.71
0.72
0.73
0.72
0.72
0.72
0.73
0.72
0.72
0.71
0.72
0.73
0.73
0.72
0.73
0.73
0.72
0.72
0.71
0.71
0.7
0.71
0.7
0.7
0.71
0.68
0.68
0.69
0.7
0.69
0.69
0.68
0.69
0.68
0.67
0.69
0.67
0.67
0.68
0.67
0.66
0.67
0.66
0.65
0.65
0.67
0.67
0.66
0.66
0.66
0.67
0.65
0.64
0.65
0.65
0.65
0.65
0.64
0.65
0.66
0.66
0.66
0.65
0.64
0.64
0.66
0.67
0.67
0.65
0.67
0.66
0.65
0.65
0.67
0.66
0.68
0.67
0.68
0.68
0.69
0.68
0.7
0.7
0.69
0.69
0.68
0.7
0.69
0.71
0.72
0.71
0.69
0.7
0.71
0.69
0.7
0.71
0.7
0.72
0.71
0.71
0.74
0.74
0.71
0.72
0.72
0.73
0.73
0.73
0.73
0.73
0.73
0.74
0.74
0.73
0.74
0.73
0.74
0.73
0.73
0.74
0.74
0.72
0.72
0.71
0.72
0.73
0.74
0.73
0.72
0.72
0.73
0.71
0.71
0.73
0.72
0.71
0.72
0.72
0.7
0.71
0.7
0.71
0.69
0.68
0.69
0.7
0.69
0.69
0.69
0.69
0.69
0.67
0.66
0.67
0.68
0.67
0.68
0.66
0.65
0.66
0.68
0.65
0.66
0.66
0.67
0.66
0.65
0.66
0.65
0.64
0.65
0.65
0.66
0.64
0.65
0.65
0.65
0.65
0.65
0.65
0.67
0.65
0.65
0.66
0.66
0.66
0.66
0.66
0.66
0.67
0.66
0.65
0.68
0.67
0.68
0.68
0.68
0.68
0.68
0.68
0.68
0.69
0.69
0.67
0.68
0.68
0.69
0.7
0.71
0.69
0.7
0.7
0.7
0.7
0.7
0.72
0.71
0.72
0.71
0.71
0.73
0.72
0.72
0.73
0.74
0.72
0.72
0.72
0.73
0.72
0.72
0.73
0.72
0.73
0.72
0.73
0.73
0.74
0.73
0.72
0.72
0.72
0.74
0.72
0.73
0.72
0.72
0.72
0.72
0.71
0.72
0.71
0.71
0.71
0.7
0.7
0.71
0.71
0.72
0.71
0.68
0.69
0.7
0.71
0.69
0.69
0.7
0.67
0.68
0.69
0.69
0.68
0.68
0.68
0.68
0.68
0.68
0.68
0.67
0.67
0.66
0.66
0.66
0.67
0.67
0.66
0.66
0.64
0.66
0.66
0.64
0.67
0.66
0.64
0.65
0.66
0.66
0.65
0.67
0.66
0.67
0.65
0.66
0.67
0.66
0.68
0.65
0.65
0.66
0.67
0.66
0.67
0.66
0.66
0.67
0.68
0.67
0.68
0.68
0.68
0.69
0.69
0.68
0.69
0.7
0.69
0.69
0.71
0.7
0.7
0.7
0.72
0.71
0.72
0.71
0.72
0.73
0.71
0.72
0.71
0.7
0.73
0.73
0.72
0.72
0.74
0.72
0.73
0.74
0.74
0.73
0.72
0.74
0.73
0.73
0.74
0.74
0.74
0.73
0.73
0.73
0.73
0.73
0.72
0.71
0.71
0.72
0.72
0.73
0.73
0.72
0.72
0.72
0.73
0.71
0.72
0.71
0.71
0.7
0.71
0.69
0.71
0.7
0.69
0.69
0.7
0.7
0.71
0.7
0.7
0.69
0.67
0.68
0.68
0.67
0.67
0.68
0.68
0.67
0.68
0.66
0.66
0.67
0.66
0.66
0.69
0.67
0.67
0.66
0.67
0.67
0.68
0.67
0.66
0.66
0.66
0.67
0.66
0.67
0.66
0.67
0.66
0.67
0.66
0.67
0.67
0.67
0.66
0.67
0.66
0.66
0.67
0.69
0.69
0.68
0.68
0.68
0.67
0.68
0.69
0.69
0.7
0.7
0.71
0.7
0.7
0.69
0.71
0.71
0.71
0.71
0.7
0.71
0.71
0.72
0.72
0.73
0.73
0.72
0.71
0.72
0.72
0.73
0.73
0.74
0.72
0.72
0.72
0.73
0.75
0.73
0.73
0.73
0.73
0.73
0.72
0.72
0.73
0.73
0.75
0.74
0.73
0.73
0.73
0.72
0.72
0.73
0.73
0.74
0.73
0.72
0.73
0.72
0.71
0.71
0.72
0.73
0.71
0.7
0.7
0.71
0.72
0.72
0.71
0.69
0.71
0.72
0.7
0.69
0.7
0.69
0.69
0.68
0.68
0.68
0.69
0.68
0.68
0.68
0.7
0.69
0.69
0.68
0.68
0.67
0.69
0.7
0.67
0.67
0.67
0.68
0.67
0.67
0.66
0.67
0.67
0.67
0.68
0.69
0.67
0.68
0.66
0.67
0.68
0.67
0.7
0.68
0.67
0.69
0.68
0.69
0.67
0.69
0.69
0.69
0.68
0.68
0.7
0.7
0.7
0.7
0.69
0.7
0.71
0.72
0.7
0.71
0.71
0.7
0.71
0.71
0.72
0.7
0.74
0.74
0.71
0.72
0.73
0.73
0.72
0.71
0.74
0.74
0.74
0.73
0.73
0.74
0.73
0.74
0.73
0.74
0.74
0.74
0.73
0.73
0.73
0.75
0.74
0.74
0.73
0.74
0.74
0.74
0.74
0.74
0.74
0.74
0.73
0.75
0.72
0.71
0.73
0.73
0.72
0.72
0.73
0.72
0.73
0.72
0.71
0.72
0.71
0.71
0.71
0.71
0.71
0.71
0.71
0.71
0.69
0.7
0.7
0.68
0.67
0.71
0.69
0.68
0.69
0.69
0.7
0.71
0.69
0.69
0.68
0.68
0.66
0.67
0.69
0.69
0.67
0.68
0.66
0.68
0.68
0.68
0.67
0.69
0.68
0.67
0.68
0.68
0.69
0.67
0.67
0.68
0.67
0.67
0.68
0.68
0.68
0.67
0.68
0.68
0.68
0.68
0.68
0.69
0.7
0.68
0.68
0.69
0.68
0.69
0.69
0.71
0.7
0.71
0.72
0.71
0.71
0.71
0.71
0.73
0.7
0.72
0.72
0.72
0.71
0.71
0.71
0.72
0.72
0.73
0.72
0.71
0.73
0.73
0.72
0.73
0.72
0.72
0.74
0.72
0.71
0.72
0.73
0.75
0.74
0.74
0.73
0.72
0.73
0.72
0.71
0.73
0.73
0.73
0.73
0.72
0.73
0.74
0.72
0.71
0.72
0.71
0.71
0.71
0.7
0.7
0.69
0.71
0.7
0.72
0.7
0.71
0.7
0.71
0.7
0.7
0.69
0.69
0.7
0.7
0.7
0.72
0.69
0.69
0.68
0.68
0.68
0.68
0.69
0.67
0.66
0.67
0.67
0.67
0.66
0.67
0.68
0.68
0.68
0.67
0.67
0.67
0.68
0.67
0.67
0.67
0.68
0.68
0.68
0.69
0.68
0.68
0.68
0.67
0.68
0.67
0.68
0.68
0.69
0.71
0.7
0.69
0.69
0.69
0.69
0.69
0.69
0.69
0.7
0.69
0.69
0.7
0.7
0.71
0.72
0.72
0.71
0.71
0.72
0.72
0.71
0.73
0.71
0.7
0.72
0.71
0.73
0.73
0.73
0.73
0.72
0.72
0.73
0.74
0.73
0.75
0.73
0.72
0.75
0.73
0.74
0.73
0.74
0.73
0.74
0.73
0.74
0.73
0.75
0.75
0.73
0.72
0.73
0.73
0.73
0.73
0.73
0.73
0.72
0.72
0.72
0.73
0.72
0.71
0.71
0.73
0.71
0.71
0.72
0.71
0.7
0.71
0.71
0.69
0.71
0.68
0.7
0.69
0.71
0.69
0.69
0.69
0.7
0.68
0.69
0.66
0.68
0.69
0.68
0.68
0.68
0.68
0.67
0.67
0.68
0.69
0.69
0.68
0.67
0.68
0.66
0.68
0.67
0.69
0.66
0.68
0.69
0.69
0.69
0.69
0.69
0.67
0.68
0.68
0.7
0.69
0.68
0.68
0.69
0.68
0.69
0.69
0.69
0.69
0.68
0.69
0.68
0.69
0.68
0.7
0.7
0.69
0.7
0.7
0.71
0.71
0.71
0.71
0.72
0.72
0.71
0.72
0.72
0.72
0.74
0.72
0.74
0.72
0.73
0.72
0.72
0.72
0.73
0.71
0.72
0.73
0.75
0.74
0.72
0.73
0.73
0.72
0.72
0.73
0.75
0.76
0.74
0.74
0.72
0.73
0.73
0.73
0.73
0.73
0.73
0.72
0.73
0.73
0.72
0.73
0.72
0.72
0.72
0.71
0.7
0.7
0.71
0.71
0.71
0.71
0.7
0.69
0.69
0.69
0.69
0.68
0.7
0.7
0.69
0.69
0.68
0.7
0.68
0.67
0.68
0.69
0.68
0.69
0.69
0.69
0.69
0.69
0.67
0.69
0.68
0.68
0.69
0.67
0.67
0.68
0.68
0.68
0.68
0.68
0.67
0.67
0.68
0.67
0.67
0.68
0.69
0.67
0.68
0.68
0.69
0.68
0.68
0.69
0.69
0.69
0.7
0.7
0.69
0.7
0.69
0.7
0.7
0.71
0.7
0.71
0.69
0.71
0.7
0.7
0.71
0.69
0.71
0.71
0.7
0.72
0.71
0.71
0.73
0.73
0.71
0.72
0.73
0.71
0.73
0.72
0.73
0.74
0.74
0.72
0.72
0.72
0.73
0.74
0.75
0.74
0.73
0.72
0.73
0.73
0.74
0.74
0.73
0.71
0.73
0.73
0.74
0.72
0.75
0.75
0.74
0.73
0.73
0.73
0.71
0.71
0.73
0.73
0.72
0.73
0.71
0.72
0.71
0.71
0.72
0.7
0.7
0.71
0.7
0.69
0.7
0.71
0.72
0.71
0.7
0.69
0.69
0.69
0.68
0.69
0.7
0.69
0.7
0.68
0.68
0.67
0.68
0.68
0.66
0.68
0.7
0.67
0.66
0.67
0.68
0.68
0.68
0.69
0.67
0.67
0.68
0.68
0.68
0.66
0.68
0.66
0.68
0.68
0.67
0.68
0.68
0.68
0.69
0.68
0.69
0.67
0.68
0.69
0.68
0.69
0.7
0.7
0.69
0.69
0.7
0.69
0.7
0.69
0.71
0.7
0.7
0.69
0.69
0.7
0.7
0.69
0.7
0.71
0.71
0.72
0.71
0.72
0.72
0.71
0.72
0.72
0.71
0.73
0.74
0.74
0.72
0.71
0.71
0.74
0.74
0.73
0.71
0.73
0.73
0.71
0.72
0.72
0.72
0.73
0.71
0.73
0.72
0.72
0.71
0.72
0.72
0.73
0.71
0.72
0.72
0.71
0.72
0.72
0.71
0.69
0.71
0.71
0.7
0.7
0.71
0.7
0.71
0.71
0.71
0.7
0.7
0.69
0.7
0.7
0.72
0.68
0.67
0.68
0.69
0.7
0.7
0.68
0.69
0.67
0.69
0.67
0.67
0.67
0.68
0.69
0.68
0.67
0.68
0.68
0.68
0.68
0.68
0.67
0.66
0.68
0.67
0.68
0.68
0.68
0.66
0.67
0.67
0.69
0.67
0.67
0.67
0.67
0.69
0.69
0.68
0.68
0.68
0.68
0.7
0.68
0.69
0.69
0.69
0.69
0.69
0.68
0.68
0.7
0.7
0.69
0.68
0.69
0.7
0.71
0.71
0.71
0.71
0.71
0.7
0.71
0.71
0.71
0.72
0.72
0.71
0.71
0.73
0.72
0.71
0.72
0.71
0.72
0.71
0.71
0.72
0.74
0.74
0.72
0.73
0.72
0.73
0.72
0.72
0.71
0.71
0.72
0.71
0.71
0.72
0.72
0.71
0.72
0.72
0.71
0.71
0.71
0.72
0.71
0.7
0.71
0.7
0.7
0.71
0.69
0.7
0.7
0.7
0.7
0.69
0.69
0.67
0.69
0.7
0.7
0.69
0.71
0.68
0.68
0.69
0.69
0.68
0.69
0.68
0.69
0.69
0.69
0.69
0.68
0.68
0.68
0.69
0.68
0.68
0.67
0.67
0.67
0.66
0.66
0.68
0.67
0.66
0.65
0.66
0.67
0.68
0.68
0.68
0.67
0.69
0.67
0.67
0.67
0.67
0.66
0.66
0.66
0.69
0.68
0.67
0.67
0.68
0.69
0.7
0.68
0.69
0.7
0.7
0.7
0.69
0.69
0.7
0.7
0.7
0.7
0.7
0.7
0.7
0.71
0.71
0.71
0.72
0.71
0.71
0.72
0.7
0.7
0.72
0.73
0.72
0.73
0.73
0.71
0.71
0.73
0.73
0.71
0.72
0.72
0.72
0.73
0.72
0.74
0.72
0.71
0.71
0.72
0.71
0.7
0.72
0.72
0.71
0.72
0.72
0.7
0.71
0.71
0.7
0.71
0.71
0.7
0.7
0.7
0.72
0.71
0.71
0.7
0.7
0.7
0.7
0.69
0.69
0.69
0.69
0.71
0.69
0.7
0.68
0.67
0.68
0.68
0.69
0.69
0.69
0.69
0.68
0.67
0.68
0.68
0.67
0.67
0.68
0.67
0.68
0.67
0.69
0.67
0.67
0.67
0.68
0.68
0.68
0.68
0.68
0.67
0.68
0.67
0.67
0.69
0.69
0.67
0.68
0.68
0.68
0.68
0.68
0.69
0.69
0.7
0.69
0.7
0.68
0.69
0.69
0.68
0.69
0.7
0.69
0.69
0.69
0.7
0.71
0.69
0.71
0.71
0.71
0.7
0.72
0.72
0.71
0.71
0.7
0.72
0.7
0.71
0.72
0.71
0.72
0.72
0.7
0.7
0.72
0.72
0.73
0.72
0.72
0.7
0.72
0.72
0.73
0.74
0.72
0.72
0.74
0.72
0.72
0.74
0.72
0.71
0.71
0.7
0.7
0.71
0.71
0.71
0.72
0.71
0.71
0.74
0.71
0.71
0.71
0.7
0.72
0.71
0.7
0.71
0.7
0.7
0.7
0.7
0.7
0.7
0.7
0.69
0.7
0.7
0.71
0.68
0.69
0.7
0.7
0.69
0.69
0.7
0.71
0.7
0.69
0.68
0.69
0.68
0.68
0.68
0.68
0.69
0.69
0.67
0.66
0.67
0.7
0.68
0.7
0.7
0.69
0.67
0.69
0.66
0.68
0.69
0.7
0.69
0.68
0.68
0.68
0.68
0.68
0.7
0.7
0.7
0.69
0.7
0.68
0.69
0.71
0.7
0.71
0.71
0.71
0.71
0.71
0.69
0.69
0.71
0.7
0.71
0.71
0.73
0.73
0.73
0.71
0.73
0.73
0.71
0.74
0.72
0.73
0.72
0.71
0.72
0.72
0.73
0.72
0.72
0.71
0.74
0.73
0.72
0.72
0.74
0.71
0.73
0.74
0.74
0.73
0.73
0.73
0.73
0.71
0.71
0.73
0.74
0.73
0.74
0.72
0.72
0.73
0.73
0.72
0.71
0.73
0.71
0.71
0.73
0.72
0.7
0.71
0.72
0.71
0.69
0.71
0.7
0.69
0.7
0.71
0.69
0.69
0.7
0.7
0.7
0.69
0.68
0.69
0.7
0.7
0.69
0.69
0.71
0.69
0.69
0.7
0.69
0.69
0.69
0.7
0.69
0.69
0.69
0.68
0.67
0.67
0.68
0.69
0.69
0.7
0.68
0.71
0.69
0.68
0.69
0.68
0.69
0.69
0.69
0.69
0.68
0.68
0.68
0.7
0.7
0.69
0.71
0.69
0.68
0.69
0.7
0.71
0.7
0.7
0.71
0.7
0.71
0.72
0.71
0.71
0.72
0.71
0.73
0.72
0.72
0.72
0.71
0.73
0.72
0.71
0.73
0.75
0.73
0.71
0.72
0.74
0.73
0.73
0.72
0.72
0.73
0.73
0.72
0.73
0.72
0.71
0.74
0.72
0.71
0.71
0.72
0.74
0.74
0.74
0.73
0.74
0.73
0.73
0.73
0.73
0.71
0.71
0.73
0.71
0.72
0.71
0.71
0.72
0.72
0.73
0.71
0.72
0.72
0.72
0.72
0.71
0.71
0.72
0.71
0.69
0.7
0.69
0.7
0.69
0.72
0.7
0.7
0.71
0.69
0.69
0.69
0.68
0.69
0.7
0.68
0.69
0.68
0.7
0.7
0.69
0.69
0.68
0.69
0.69
0.7
0.69
0.69
0.69
0.7
0.68
0.7
0.69
0.69
0.69
0.69
0.69
0.69
0.69
0.7
0.69
0.7
0.69
0.69
0.7
0.69
0.68
0.69
0.7
0.7
0.7
0.71
0.71
0.7
0.71
0.71
0.71
0.7
0.71
0.71
0.71
0.7
0.71
0.72
0.71
0.69
0.69
0.72
0.72
0.73
0.73
0.71
0.71
0.73
0.72
0.72
0.7
0.72
0.72
0.72
0.72
0.72
0.73
0.73
0.73
0.72
0.71
0.73
0.72
0.72
0.72
0.71
0.73
0.72
0.72
0.72
0.73
0.72
0.73
0.71
0.71
0.72
0.71
0.71
0.7
0.71
0.71
0.72
0.71
0.71
0.71
0.71
0.71
0.7
0.7
0.71
0.7
0.72
0.7
0.72
0.71
0.71
0.71
0.7
0.7
0.7
0.7
0.69
0.7
0.7
0.71
0.69
0.7
0.7
0.68
0.69
0.69
0.67
0.68
0.68
0.69
0.67
0.68
0.7
0.7
0.69
0.68
0.68
0.69
0.69
0.68
0.68
0.69
0.68
0.69
0.69
0.68
0.68
0.71
0.7
0.68
0.69
0.71
0.71
0.69
0.71
0.7
0.7
0.69
0.7
0.69
0.7
0.69
0.68
0.7
0.7
0.68
0.69
0.71
0.7
0.69
0.7
0.71
0.71
0.7
0.72
0.73
0.72
0.71
0.72
0.71
0.71
0.71
0.72
0.69
0.71
0.7
0.72
0.74
0.74
0.71
0.71
0.71
0.72
0.72
0.72
0.7
0.73
0.71
0.72
0.72
0.71
0.71
0.7
0.7
0.71
0.7
0.71
0.72
0.7
0.7
0.71
0.72
0.7
0.71
0.71
0.72
0.72
0.71
0.71
0.72
0.71
0.72
0.7
0.7
0.7
0.69
0.7
0.69
0.69
0.71
0.7
0.69
0.68
0.68
0.68
0.69
0.69
0.67
0.68
0.69
0.7
0.69
0.69
0.69
0.7
0.69
0.68
0.69
0.68
0.68
0.67
0.68
0.68
0.68
0.68
0.68
0.69
0.68
0.68
0.68
0.68
0.69
0.69
0.68
0.69
0.69
0.69
0.67
0.67
0.7
0.68
0.67
0.67
0.69
0.7
0.71
0.7
0.69
0.69
0.69
0.7
0.69
0.69
0.69
0.7
0.69
0.7
0.7
0.71
0.68
0.7
0.71
0.71
0.72
0.71
0.71
0.73
0.7
0.71
0.72
0.7
0.7
0.71
0.71
0.7
0.71
0.72
0.71
0.71
0.71
0.71
0.71
0.72
0.71
0.72
0.71
0.72
0.72
0.71
0.72
0.72
0.71
0.7
0.7
0.7
0.73
0.74
0.71
0.7
0.71
0.7
0.72
0.72
0.72
0.7
0.7
0.72
0.69
0.7
0.71
0.69
0.72
0.7
0.7
0.7
0.7
0.69
0.7
0.69
0.69
0.68
0.7
0.7
0.68
0.69
0.68
0.69
0.7
0.69
0.68
0.68
0.68
0.7
0.67
0.68
0.68
0.69
0.68
0.69
0.66
0.67
0.67
0.69
0.68
0.69
0.69
0.7
0.69
0.68
0.68
0.69
0.69
0.69
0.69
0.67
0.69
0.69
0.69
0.69
0.7
0.69
0.68
0.7
0.7
0.68
0.68
0.68
0.69
0.67
0.69
0.69
0.7
0.69
0.7
0.7
0.69
0.7
0.7
0.69
0.7
0.7
0.69
0.7
0.7
0.7
0.71
0.73
0.71
0.71
0.72
0.69
0.69
0.72
0.72
0.73
0.71
0.72
0.72
0.71
0.69
0.71
0.71
0.71
0.71
0.72
0.71
0.7
0.7
0.7
0.73
0.71
0.7
0.71
0.71
0.72
0.71
0.71
0.71
0.7
0.7
0.71
0.7
0.7
0.71
0.71
0.7
0.7
0.69
0.71
0.7
0.7
0.7
0.69
0.7
0.69
0.7
0.7
0.7
0.69
0.68
0.7
0.69
0.69
0.69
0.68
0.69
0.7
0.7
0.67
0.68
0.69
0.68
0.68
0.68
0.68
0.69
0.67
0.68
0.69
0.68
0.68
0.69
0.66
0.67
0.67
0.67
0.68
0.69
0.69
0.68
0.69
0.68
0.69
0.68
0.69
0.69
0.7
0.69
0.69
0.67
0.67
0.68
0.69
0.69
0.68
0.69
0.68
0.69
0.68
0.68
0.7
0.7
0.68
0.7
0.7
0.69
0.72
0.7
0.71
0.7
0.7
0.7
0.7
0.69
0.7
0.69
0.69
0.7
0.69
0.7
0.7
0.7
0.69
0.69
0.7
0.7
0.7
0.7
0.69
0.7
0.71
0.7
0.7
0.7
0.71
0.7
0.69
0.7
0.7
0.7
0.7
0.7
0.71
0.72
0.7
0.7
0.7
0.69
0.7
0.7
0.68
0.68
0.71
0.71
0.7
0.7
0.7
0.7
0.69
0.69
0.7
0.68
0.69
0.69
0.68
0.68
0.7
0.69
0.68
0.68
0.68
0.68
0.69
0.69
0.69
0.69
0.69
0.68
0.68
0.69
0.69
0.69
0.7
0.68
0.68
0.67
0.68
0.68
0.68
0.7
0.69
0.7
0.67
0.67
0.7
0.68
0.69
0.69
0.67
0.69
0.69
0.7
0.69
0.69
0.69
0.69
0.68
0.68
0.69
0.71
0.72
0.7
0.71
0.69
0.7
0.69
0.69
0.7
0.69
0.7
0.71
0.72
0.7
0.71
0.72
0.71
0.69
0.71
0.71
0.71
0.71
0.72
0.71
0.7
0.71
0.74
0.72
0.71
0.72
0.73
0.72
0.72
0.71
0.7
0.7
0.72
0.72
0.72
0.74
0.73
0.73
0.71
0.71
0.73
0.71
0.72
0.73
0.73
0.73
0.73
0.72
0.72
0.74
0.74
0.73
0.72
0.73
0.73
0.72
0.71
0.71
0.71
0.7
0.73
0.72
0.72
0.71
0.72
0.71
0.73
0.74
0.72
0.72
0.71
0.71
0.72
0.71
0.71
0.72
0.72
0.72
0.71
0.7
0.7
0.71
0.72
0.72
0.71
0.71
0.71
0.71
0.71
0.7
0.69
0.7
0.71
0.71
0.71
0.71
0.72
0.7
0.7
0.71
0.7
0.7
0.71
0.69
0.7
0.72
0.7
0.72
0.72
0.71
0.71
0.7
0.7
0.71
0.71
0.72
0.7
0.71
0.71
0.71
0.72
0.71
0.69
0.7
0.71
0.72
0.73
0.72
0.73
0.7
0.71
0.73
0.72
0.7
0.72
0.71
0.71
0.71
0.72
0.72
0.72
0.71
0.72
0.71
0.72
0.73
0.72
0.74
0.72
0.74
0.72
0.72
0.72
0.72
0.74
0.72
0.72
0.73
0.73
0.73
0.73
0.72
0.73
0.73
0.73
0.71
0.74
0.72
0.71
0.73
0.72
0.74
0.73
0.74
0.73
0.74
0.72
0.72
0.73
0.71
0.72
0.71
0.72
0.72
0.72
0.74
0.72
0.71
0.72
0.73
0.72
0.71
0.72
0.71
0.71
0.72
0.72
0.7
0.72
0.73
0.72
0.71
0.7
0.7
0.72
0.71
0.71
0.71
0.7
0.71
0.71
0.7
0.7
0.72
0.71
0.71
0.71
0.71
0.71
0.69
0.7
0.7
0.72
0.71
0.71
0.72
0.72
0.71
0.72
0.72
0.72
0.71
0.72
0.71
0.71
0.72
0.72
0.72
0.71
0.72
0.7
0.7
0.72
0.72
0.71
0.72
0.72
0.73
0.72
0.73
0.71
0.71
0.72
0.71
0.71
0.71
0.73
0.74
0.72
0.73
0.72
0.72
0.73
0.72
0.71
0.7
0.71
0.72
0.74
0.71
0.73
0.73
0.74
0.73
0.74
0.71
0.71
0.75
0.73
0.73
0.72
0.72
0.74
0.71
0.72
0.74
0.7
0.73
0.73
0.72
0.73
0.73
0.72
0.72
0.72
0.72
0.73
0.73
0.71
0.72
0.73
0.73
0.72
0.73
0.72
0.72
0.73
0.72
0.73
0.73
0.72
0.72
0.71
0.73
0.74
0.72
0.73
0.71
0.72
0.71
0.72
0.7
0.72
0.72
0.72
0.72
0.72
0.72
0.7
0.7
0.71
0.71
0.7
0.72
0.72
0.72
0.72
0.72
0.72
0.7
0.71
0.71
0.7
0.71
0.73
0.72
0.72
0.7
0.71
0.73
0.71
0.71
0.7
0.72
0.72
0.71
0.71
0.7
0.72
0.72
0.71
0.71
0.73
0.72
0.72
0.72
0.72
0.72
0.71
0.72
0.71
0.73
0.72
0.71
0.72
0.73
0.71
0.73
0.74
0.73
0.72
0.71
0.71
0.73
0.73
0.72
0.72
0.7
0.72
0.73
0.72
0.71
0.71
0.72
0.72
0.72
0.72
0.72
0.72
0.71
0.73
0.74
0.73
0.73
0.73
0.74
0.74
0.73
0.72
0.71
0.72
0.72
0.73
0.74
0.73
0.72
0.73
0.71
0.73
0.72
0.74
0.72
0.72
0.73
0.71
0.71
0.72
0.73
0.73
0.71
0.7
0.73
0.72
0.72
0.72
0.72
0.71
0.7
0.72
0.71
0.71
0.71
0.72
0.72
0.7
0.71
0.71
0.71
0.71
0.71
0.72
0.72
0.71
0.71
0.71
0.71
0.71
0.73
0.7
0.72
0.72
0.72
0.73
0.72
0.7
0.71
0.71
0.71
0.72
0.73
0.72
0.71
0.72
0.72
0.72
0.71
0.71
0.71
0.72
0.7
0.72
0.72
0.72
0.72
0.73
0.72
0.72
0.72
0.72
0.71
0.7
0.73
0.73
0.73
0.7
0.71
0.73
0.73
0.73
0.72
0.71
0.71
0.71
0.73
0.73
0.71
0.73
0.73
0.73
0.73
0.72
0.72
0.73
0.73
0.73
0.72
0.73
0.71
0.7
0.72
0.72
0.73
0.73
0.73
0.72
0.73
0.71
0.73
0.72
0.72
0.72
0.73
0.74
0.72
0.72
0.72
0.73
0.72
0.72
0.71
0.72
0.73
0.72
0.72
0.73
0.72
0.71
0.72
0.71
0.72
0.71
0.72
0.73
0.73
0.72
0.71
0.71
0.72
0.73
0.71
0.71
0.72
0.72
0.71
0.72
0.72
0.72
0.71
0.71
0.72
0.71
0.71
0.71
0.71
0.7
0.71
0.71
0.71
0.72
0.72
0.72
0.7
0.73
0.71
0.71
0.73
0.72
0.71
0.71
0.71
0.71
0.72
0.72
0.72
0.72
0.72
0.72
0.72
0.72
0.71
0.71
0.72
0.73
0.74
0.71
0.7
0.71
0.72
0.7
0.72
0.72
0.72
0.72
0.71
0.72
0.7
0.72
0.73
0.73
0.73
0.71
0.72
0.7
0.72
0.73
0.72
0.71
0.72
0.72
0.73
0.71
0.73
0.73
0.73
0.72
0.72
0.71
0.74
0.72
0.73
0.71
0.73
0.72
0.73
0.71
0.71
0.72
0.72
0.72
0.71
0.72
0.71
0.72
0.72
0.74
0.73
0.71
0.71
0.72
0.72
0.73
0.71
0.72
0.72
0.71
0.7
0.72
0.72
0.71
0.71
0.72
0.72
0.72
0.72
0.72
0.72
0.73
0.73
0.72
0.72
0.71
0.72
0.71
0.72
0.73
0.71
0.72
0.71
0.71
0.72
0.73
0.72
0.73
0.72
0.72
0.72
0.73
0.72
0.72
0.71
0.71
0.71
0.7
0.7
0.7
0.72
0.73
0.72
0.71
0.71
0.71
0.71
0.71
0.74
0.7
0.72
0.72
0.72
0.71
0.71
0.72
0.72
0.72
0.71
0.73
0.74
0.74
0.73
0.73
0.73
0.73
0.71
0.71
0.71
0.74
0.73
0.71
0.71
0.72
0.72
0.74
0.72
0.72
0.72
0.72
0.73
0.72
0.73
0.71
0.7
0.72
0.73
0.74
0.7
0.72
0.72
0.72
0.72
0.71
0.72
0.71
0.72
0.72
0.72
0.73
0.72
0.73
0.73
0.73
0.73
0.72
0.72
0.73
0.72
0.72
0.72
0.72
0.71
0.7
0.72
0.71
0.72
0.72
0.73
0.71
0.71
0.72
0.72
0.71
0.7
0.7
0.72
0.73
0.72
0.72
0.72
0.73
0.73
0.72
0.72
0.72
0.73
0.73
0.72
0.71
0.7
0.71
0.7
0.71
0.73
0.72
0.72
0.72
0.71
0.74
0.72
0.72
0.73
0.72
0.74
0.73
0.71
0.72
0.72
0.72
0.72
0.72
0.71
0.71
0.71
0.71
0.73
0.7
0.72
0.72
0.71
0.72
0.71
0.72
0.71
0.72
0.72
0.72
0.71
0.72
0.72
0.72
0.71
0.71
0.73
0.73
0.71
0.73
0.74
0.72
0.73
0.71
0.73
0.74
0.74
0.72
0.71
0.72
0.7
0.71
0.73
0.72
0.71
0.73
0.72
0.7
0.73
0.72
0.72
0.72
0.71
0.71
0.73
0.73
0.72
0.7
0.72
0.72
0.72
0.71
0.72
0.71
0.72
0.73
0.7
0.72
0.72
0.73
0.72
0.72
0.72
0.71
0.71
0.73
0.72
0.72
0.73
0.72
0.74
0.72
0.72
0.73
0.72
0.71
0.72
0.71
0.72
0.72
0.71
0.71
0.73
0.73
0.71
0.71
0.72
0.72
0.73
0.72
0.73
0.73
0.7
0.72
0.72
0.72
0.74
0.74
0.71
0.72
0.71
0.72
0.72
0.72
0.73
0.72
0.72
0.73
0.73
0.73
0.71
0.7
0.71
0.71
0.73
0.74
0.74
0.73
0.72
0.72
0.73
0.73
0.71
0.73
0.73
0.72
0.71
0.72
0.73
0.73
0.73
0.71
0.71
0.72
0.71
0.73
0.71
0.72
0.71
0.73
0.72
0.73
0.73
0.73
0.73
0.71
0.72
0.72
0.73
0.73
0.73
0.73
0.71
0.71
0.71
0.25
0.06
0.05
0.03
0.04
0.03
0.04
0.03
0.03
0.04
0.02
0.02
0.03
0.02
0.01
0.01
0.03
0.02
0.02
0.02
0.02
0.02
0.03
0.03
0.02
0.03
0.03
0.02
0.02
0.01
0.02
0.02
0.02
0.03
0.02
0.02
0.04
0.02
0.02
0.02
0.02
0.02
0.02
0.01
0.04
0.01
0.02
0
0.01
0.02
0.02
0.01
0
0.01
0.03
0.02
0.01
0.01
0.02
0.02
0.01
0.03
0.01
0.02
0.03
0.02
0.02
0.02
0.02
0.01
0.01
0.01
0
0.02
0.02
0.03
0.03
0.02
0.03
0.03
0.01
0.01
0.01
0.01
0.01
0.02
0.01
0
0.01
0.02
0.01
0
0.02
0.03
0.02
0.01
0.01
0.02
0.01
0.02
0.02
0.03
0.02
0.02
0.02
0.01
0.01
0.01
0.03
0.02
0.01
0
0.01
0.02
0.01
0.01
0.02
0.02
0.01
0.01
0.02
0.02
0.01
0.02
0.03
0.01
0
0.03
0.01
0.03
0.02
0.02
0.02
0.02
0.02
0.02
0.03
0.02
0.01
0
0
0.02
0.02
0.02
0
0.01
0.01
0.01
0.02
0.01
0
0.02
0.02
0.01
0.01
0.02
0.01
0.03
0.02
0.01
0
0
0.02
0.01
0.01
0.02
0.02
0.01
0.01
0.01
0.01
0.01
0.01
0.01
0.02
0.01
0.01
0.03
0.02
0.01
0.02
0.03
0.01
0.01
0.01
0.01
0.02
0.01
0.01
0.01
0.02
0.02
0.01
0.02
0.01
0.01
0.01
0
0.01
0.02
0.03
0.04
0.02
0
0
0.01
0.02
0.02
0.01
0.02
0
0.01
0.01
0
0.01
0
0.02
0.01
0
0
0
0.01
0.01
0.02
0.01
0.01
0.02
0
0.01
0.02
0
-0.01
0
0
0.01
0.01
0.01
0.01
0.01
-0.01
-0.01
0
0
0.01
0.02
0
0
0
0.02
0.01
0
0
0
0
0.01
0
0.01
0.01
-0.01
-0.01
0.01
0
0
0
-0.01
0.01
0
0.01
0
0
0
0
0
0
0.01
-0.01
-0.01
0.01
0
-0.01
-0.01
-0.01
0.01
-0.01
-0.01
0
0.01
-0.01
0
0
-0.02
-0.02
-0.01
-0.01
0
-0.02
0
-0.02
-0.02
-0.01
-0.02
-0.02
-0.01
0.05
0.06
0.09
0.08
0.08
0.06
0.08
0.08
0.07
0.05
0.06
0.06
0.07
0.08
0.07
0.06
0.07
0.07
0.06
0.06
0.06
0.06
0.07
0.07
0.06
0.06
0.07
0.07
0.05
0.05
0.07
0.05
0.05
0.07
0.07
0.06
0.08
0.08
0.08
0.06
0.08
0.08
0.07
0.07
0.07
0.08
0.07
0.08
0.07
0.08
0.07
0.07
0.07
0.07
0.07
0.08
0.07
0.08
0.08
0.08
0.09
0.08
0.08
0.09
0.08
0.08
0.06
0.08
0.1
0.08
0.08
0.08
0.07
0.06
-0.01
-0.01
-0.01
0
0.01
0
0
0
-0.01
-0.01
-0.01
0
0
-0.01
-0.01
-0.01
0
-0.01
0
-0.01
-0.01
0
-0.01
-0.01
0
0.01
-0.01
0
0
-0.01
-0.01
0
0
-0.01
-0.01
0.01
0.01
0
0
-0.01
0
0.01
-0.01
-0.01
0
0
0.01
0
-0.01
0
0
0.01
0
0
-0.02
0
0.01
0.01
-0.02
0
0
0.01
0
0.01
-0.01
-0.01
-0.02
-0.01
-0.01
-0.01
0.01
0
-0.01
0
-0.01
-0.02
-0.01
0
0
-0.01
-0.01
-0.03
-0.03
0
0
-0.02
0
0
-0.01
0
0.01
-0.02
0
-0.01
-0.01
-0.02
0
-0.01
0.01
-0.01
0
0
0.01
0
-0.01
-0.01
-0.01
-0.02
-0.02
-0.03
-0.01
0.01
-0.01
-0.02
-0.02
-0.01
-0.01
-0.01
-0.01
-0.02
-0.01
0
-0.01
-0.01
-0.01
-0.02
-0.01
-0.01
-0.01
-0.02
-0.01
-0.01
0
0
0
-0.03
-0.02
-0.01
-0.02
-0.01
-0.02
-0.01
-0.01
-0.01
-0.02
-0.03
-0.02
-0.02
0
0.01
0
-0.02
-0.02
-0.02
-0.01
-0.01
-0.01
-0.02
0
-0.01
-0.01
-0.02
-0.02
-0.01
-0.01
-0.02
-0.02
-0.01
0
-0.01
0
-0.01
-0.01
-0.01
-0.01
-0.01
0
0
-0.01
-0.03
-0.03
-0.03
-0.01
-0.02
-0.02
-0.02
-0.01
-0.01
-0.01
-0.01
-0.02
-0.02
-0.01
0
0
-0.01
-0.02
-0.02
-0.02
-0.02
-0.01
-0.01
-0.02
-0.01
-0.02
-0.01
0
-0.02
-0.02
-0.01
0
-0.01
-0.01
-0.01
-0.02
-0.02
0
-0.01
0
0
-0.02
-0.01
-0.03
-0.03
-0.01
-0.02
-0.02
-0.03
-0.01
-0.01
-0.02
-0.01
-0.02
-0.03
-0.03
-0.03
-0.01
-0.01
-0.03
0
0
-0.01
-0.01
-0.02
-0.01
-0.02
-0.02
-0.01
-0.01
-0.02
-0.03
-0.02
-0.01
-0.01
-0.02
-0.01
-0.01
-0.01
-0.01
-0.02
-0.02
-0.03
