# Supplementary material for: Compensation machining of freeform based on fast tool servo system
Source: PLoS One. 2023 Mar 16;18(3):e0282752. doi: 10.1371/journal.pone.0282752 (PMC10019709; doi:10.1371/journal.pone.0282752)
Supplement: S1 File — (WBPJ) [file pone.0282752.s002.wbpj]

<?xml version="1.0" encoding="utf-8"?>
<Storage>
  <Project Version="9.1">
    <base-designpoint-name valType="String">0</base-designpoint-name>
    <timestamp-max valType="Int64">19815</timestamp-max>
    <framework-build-version valType="String">20.1.164.0</framework-build-version>
    <external-version-string valType="String">2020 R1</external-version-string>
    <last-saved-utc valType="String">02/05/2023 09:00:20</last-saved-utc>
    <managed-categories valType="String">[report, misc, progress]</managed-categories>
    <logHistory valType="StringArray">
      <ArrayEntry Index="0">Qian@LAPTOP-7K28KPEO:C:\Users\Qian\AppData\Local\Temp\WorkbenchLogs\CoreEvents5000.log</ArrayEntry>
      <ArrayEntry Index="1">Qian@LAPTOP-7K28KPEO:C:\Users\Qian\AppData\Local\Temp\WorkbenchLogs\CoreEvents20440.log</ArrayEntry>
    </logHistory>
    <expression-scope-container valType="String">Parameters</expression-scope-container>
    <project-type valType="String">WB2</project-type>
    <ReferenceCache>
      <ProjectReferenceList>
        <ReferenceList valType="String">{
"09986423-b575-4d0c-b9bd-8048934ac5ab": "/FileContainer/FileReference:F2",
"72d5c602-88bf-4492-9ef2-69a066921694": "/FileContainer/FileReference:F25",
"ef84f00b-7c46-4fd0-8ec8-6e7320cb46e4": "/FileContainer/FileReference:F6",
"0a7c6c03-f568-42a3-a8dd-df57cac4e9f3": "/FileContainer/FileReference:F5",
"89cfe7d6-ef82-4d69-8343-7c696a29be94": "/FileContainer/FileReference:F4",
"5f4aafbd-7db1-4fbe-be2a-2b2128bf5f1b": "/FileContainer/FileReference:F3",
"0a3dbce6-008a-4f80-96ed-e59ef077cd28": "/FileContainer/FileReference:F20",
"512b447a-9c4a-4427-bf88-beb2d0d832fd": "/FileContainer/FileReference:F10",
"a703bd3f-e7bb-4f7a-b855-5568152a9bc5": "/FileContainer/FileReference:F7",
"87d1cc36-1672-4d5e-bf33-a407cd24089c": "/FileContainer/FileReference:F9",
"92572585-1c67-4c66-b179-0426b2b5b1e7": "/FileContainer/FileReference:F8",
"94759d18-ceef-4f01-8d1c-06b3ba32fe9d": "/FileContainer/FileReference:F11",
"ba4dc229-30e7-4ddc-a322-999b88bc5890": "/FileContainer/FileReference:F15",
"893f788e-64e6-4cfd-8709-cfdcf2ed7d3c": "/FileContainer/FileReference:F12",
"5787ce59-bc37-41fd-bffb-30effaa19ef0": "/FileContainer/FileReference:F13",
"f60f873b-4622-4f10-b8bd-e7ee91afe78a": "/FileContainer/FileReference:F18",
"326e44d8-9b73-49e2-80b1-6720cf05fcd1": "/FileContainer/FileReference:F14",
"b52692e7-f3ad-4ec3-8cb0-e894a1473c96": "/FileContainer/FileReference:F19",
"32e6099b-4375-45a0-9ad5-2fb6f86776dd": "/FileContainer/FileReference:F17",
"f7950c21-d2bc-4955-9839-d58a4006bd6f": "/FileContainer/FileReference:F21",
"14f24a79-2beb-45f5-9c28-6ec0995ae3f4": "/FileContainer/FileReference:F22",
"8be07833-b2bd-4554-8ec6-697205206e4e": "/FileTypesContainer/FileType:GeometryFileType",
"880efe61-c988-43be-a5af-9fb3ebddfc32": "/FileTypesContainer/FileType:EngineeringData",
"8c42bb05-2787-45d8-96a6-1ce0cadda422": "/FileTypesContainer/FileType:MechanicalFileType",
"58c3f7bd-3889-43f7-aab6-6deb47e5a0ea": "/FileTypesContainer/FileType:project",
"25c97e04-7467-4122-bc09-6833b6c637a3": "/FileTypesContainer/FileType:ACTDatabase",
"0eb36952-cedd-4311-8063-6a9cbbf5b88e": "/Schematic/Component:Engineering Data",
"e2b292fb-64e4-4b0c-aceb-d00d16596d08": "/Schematic/Component:Geometry",
"b224d94c-2850-4eed-81e6-609e9bb9d846": "/Schematic/Component:Model",
"977283e8-58d1-4272-98bb-ef525fd6b81c": "/Schematic/Component:Setup",
"9d1dd6da-605c-42e9-99cf-912961c5e927": "/Schematic/Component:Solution",
"ec01c102-7f3d-44e0-9a4a-5f92a12dc303": "/Schematic/Component:Results",
"d2f2ccca-afb6-42b6-9c7d-e78f26d7888a": "/Schematic/Template:Static Structural (ANSYS)",
"d4bd799e-0d22-4026-9c3d-ff8c6541bbe9": "/Schematic/System:SYS 1",
"6bd80092-8249-47c1-a73b-8d76845b2cb5": "/Schematic/System:SYS 2",
"73945348-3977-4294-be56-080e2dd34ce4": "/Schematic/System:SYS 3",
"b8131a0a-3153-420d-b6b0-886c1a348804": "/Schematic/System:SYS 5",
"9482b3b7-ad5e-494e-91ad-3ab341553945": "/Schematic/Component:Engineering Data 1",
"03c7f8d1-a2f1-4918-b7a3-caa3cd6becfd": "/Schematic/Component:Geometry 1",
"1a29fc1a-f4f3-47be-a03d-306754a71f66": "/Schematic/Component:Model 1",
"de79b512-5714-4943-bb6c-762a89ad9999": "/Schematic/Component:Setup 1",
"9607c328-e51b-4c04-8079-2bf50c1b32dc": "/Schematic/Component:Solution 1",
"5ce69f46-2670-4279-9515-bc5579bffc33": "/Schematic/Component:Results 1",
"9623b8eb-dfe8-4e9b-9c21-b76ed83740f8": "/Schematic/Component:Engineering Data 2",
"f06afe65-9a46-4be1-94e8-8e6e8a46a254": "/Schematic/Component:Geometry 2",
"7c23c776-4838-4177-a842-e0ec9b70dd8c": "/Schematic/Component:Model 2",
"32bf49bf-ab15-436a-a1fc-b860df8c852c": "/Schematic/Component:Setup 2",
"3d36870f-d3b3-416f-9648-e602a35e7b87": "/Schematic/Component:Solution 2",
"40e4ecbe-2ce9-4e6f-b56d-24af7cdffd97": "/Schematic/Component:Results 2",
"10ca5071-b4d7-4571-baa9-14c5c04364a3": "/Schematic/Component:Engineering Data 3",
"fbbc99f8-b7df-4187-b656-a4ab307089d3": "/Schematic/Component:Geometry 3",
"eef24865-4a2f-40e1-b43e-910096696539": "/Schematic/Component:Model 3",
"dbefa17a-f3a5-4125-ab2d-73174e0b041f": "/Schematic/Component:Setup 3",
"0d4b1b30-9e4a-4cd0-b68d-3f6f2cc33446": "/Schematic/Component:Solution 3",
"046ffa90-302a-499b-9b46-c2d777c69ee9": "/Schematic/Component:Results 3",
"8b245bb6-dffd-4148-9c12-e7bbe70f6c87": "/Schematic/System:SYS 4",
"0f1c6609-8a8e-4bec-8c86-717e26ebd383": "/Schematic/Component:Engineering Data 4",
"37370a5c-b61c-4fab-b111-649727cd3074": "/Schematic/Component:Geometry 4",
"cdbf7f3d-83d5-4956-bda1-79fa39d2514b": "/Schematic/Component:Model 4",
"d383ae51-2f1e-4284-bc1d-3818c3ca078a": "/Schematic/Component:Setup 4",
"243adf16-227d-4731-8365-5fdb9f05e96f": "/Schematic/Component:Solution 4",
"38c2ebc1-9bf2-4adb-90db-31fb483a8e02": "/Schematic/Component:Results 4",
"ec573813-87ed-46f5-9893-8cfcf35d164f": "/Schematic/Component:Engineering Data 5",
"016c8a4c-b7e3-43ad-ba84-e4bf2d4fca68": "/Schematic/Component:Geometry 5",
"4a38b191-8fa6-4084-97f9-6e7d25c9e01b": "/Schematic/Component:Model 5",
"1a7664b2-b281-4c48-acaa-e47256af64fd": "/Schematic/Component:Setup 5",
"8f9f18d5-203b-448d-96cc-3556cffd03cf": "/Schematic/Component:Solution 5",
"0e120331-159a-4eae-bb53-43864fee0f1b": "/Schematic/Component:Results 5",
"f415b009-71b8-4e96-801d-16ad5ecfbd10": "/Schematic/Template:Fluid Flow (CFX)",
"d04a880c-d374-47c8-9eb5-1daf88a469d8": "/Schematic/Template:Fluid Flow",
"1384d8a3-c7ed-4394-ab6f-81d4c71ad152": "/Schematic/Template:Steady-State Thermal (ANSYS)",
"6679dccf-df26-4a8a-aa81-d6a01be3f8e9": "/Schematic/Template:Modal (ANSYS)",
"4a178d63-69fb-4ed7-a4e4-a0ca6194f144": "/Schematic/Template:Random Vibration (ANSYS)",
"44ff394b-49b8-4d83-b9c8-e8809e8fe4a6": "/Schematic/Template:Response Spectrum (ANSYS)",
"9d385fb1-9de7-4dbb-8084-0d54f9b5cd59": "/Schematic/ComponentTemplate:EngDataCellTemplate",
"90da0dcc-d57b-4043-b44d-73ff48a9f9fc": "/Schematic/System:SYS",
"4c0103ac-ade8-4d02-a95b-1f8c5e75e3db": "/Schematic/ComponentTemplate:GeometryCellTemplate",
"31cfdbd0-5a8f-4ebf-a9c3-e7bd0e155ab4": "/Schematic/ComponentTemplate:SimulationModelCellTemplate",
"d5eceebf-f654-4861-8351-f95fd9c0ef50": "/Schematic/ComponentTemplate:SimulationSetupCellTemplate_StructuralStaticANSYS",
"d2819b06-25f9-4546-9220-0faff31266a3": "/Schematic/ComponentTemplate:SimulationSolutionCellTemplate_StructuralStaticANSYS",
"324d995d-b7d1-409a-8a89-2395ef8f44cb": "/Schematic/ComponentTemplate:SimulationResultsCellTemplate_StructuralStaticANSYS"
}</ReferenceList>
      </ProjectReferenceList>
      <DesignPointReferenceListCollection>
        <DesignPointReferenceList Name="0">
          <ReferenceList valType="String">{
"3084b7f8-e34e-4976-8651-8d660862fb69": "/Engineering Data/ResourceTransferData:TransferData_material",
"7846af69-7168-487c-b8f6-24a28372661c": "/Engineering Data/Material:Structural Steel",
"af4263dd-6bc8-4cdd-858e-b19d07c9244f": "/Engineering Data/MaterialProperty:Appearance",
"24c2449f-19d6-411f-8f3f-3532d2369e47": "/Engineering Data/MaterialPropertyData:Color",
"afb809d9-eebb-43f3-a24d-9b0dd0ba177a": "/Engineering Data/MaterialVariable:Red",
"127b5bad-0a29-4471-bde5-b4caf83de8e5": "/Engineering Data/MaterialVariable:Green",
"54aa6ea9-2408-4fbc-92a5-cf1343f3cfa7": "/Engineering Data/MaterialVariable:Blue",
"682dcf04-5693-4c73-9cc0-3fdc82c734c2": "/Engineering Data/MaterialProperty:Compressive Ultimate Strength",
"cec79512-714e-4b2d-80d6-91e6e335a515": "/Engineering Data/MaterialPropertyData:Compressive Ultimate Strength",
"a0a90729-c6f3-41a5-a8b5-12724f8d11a9": "/Engineering Data/MaterialVariable:Compressive Ultimate Strength",
"e8bca14e-9442-4130-b6d5-cfde19f7bb44": "/Engineering Data/MaterialProperty:Compressive Yield Strength",
"f342b264-19cd-493c-89fc-447d9a51be9e": "/Engineering Data/MaterialPropertyData:Compressive Yield Strength",
"a182dc54-3efe-4431-a3a7-ab5389ab64c1": "/Engineering Data/MaterialVariable:Compressive Yield Strength",
"f59965d3-f114-448e-ad79-29dec4acbe58": "/Engineering Data/MaterialProperty:Density",
"6be2ae6f-2808-40b2-a013-2ec01007698b": "/Engineering Data/MaterialPropertyData:Density",
"f1dc707b-dd69-4c72-b848-66e273ae5b09": "/Engineering Data/MaterialVariable:Density",
"2effe213-2dd0-415a-9390-4f261cd73261": "/Engineering Data/MaterialVariable:Temperature",
"10ed9660-e7f0-4f62-b128-02b3bc09aa71": "/Engineering Data/MaterialVariable:Interpolation Options",
"a6c2ce9e-08a3-4b3b-b4e2-2093ef070cdf": "/Engineering Data/MaterialProperty:Tensile Yield Strength",
"98aac8e4-5ea6-4e5e-83ed-2a7ee259ad58": "/Engineering Data/MaterialPropertyData:Tensile Yield Strength",
"54e7e1a2-44cd-484a-932c-f875b7418231": "/Engineering Data/MaterialVariable:Tensile Yield Strength",
"444b5033-9ef4-4472-bc7e-f7e2ccc6b1b6": "/Engineering Data/MaterialProperty:Tensile Ultimate Strength",
"ea264e9d-a5a9-4761-b6c2-92b295aa5ae5": "/Engineering Data/MaterialPropertyData:Tensile Ultimate Strength",
"d5cd7f16-8db7-4433-9d56-708ae6cb38e6": "/Engineering Data/MaterialVariable:Tensile Ultimate Strength",
"db67edf0-5746-4099-a64a-fb8bc5ed49c1": "/Engineering Data/MaterialProperty:Coefficient of Thermal Expansion",
"acb317a6-82a8-46af-90f5-a3440234ef6c": "/Engineering Data/MaterialPropertyData:Coefficient of Thermal Expansion",
"30f824d3-132a-4379-96e3-45b726d20c48": "/Engineering Data/MaterialVariable:Coefficient of Thermal Expansion",
"99e4decd-10c9-4284-8e9d-3cf4c425b510": "/Engineering Data/MaterialVariable:Temperature 1",
"94ddc972-ee61-4296-8ec4-7bb09af97b82": "/Engineering Data/MaterialVariable:Interpolation Options 1",
"988e14fa-423a-44bf-976c-b25902161790": "/Engineering Data/MaterialPropertyData:Zero-Thermal-Strain Reference Temperature",
"8759bcce-43ba-4042-a509-ad3eac628bf6": "/Engineering Data/MaterialVariable:Zero-Thermal-Strain Reference Temperature",
"7d2c8558-3ced-447a-9eed-ee668fbac033": "/Engineering Data/MaterialProperty:Specific Heat",
"d5aea206-e937-492d-b707-e5a1a62885be": "/Engineering Data/MaterialPropertyData:Specific Heat",
"e32fb94b-d897-4ed4-9274-074c1cdd82c6": "/Engineering Data/MaterialVariable:Specific Heat",
"d1fa20f6-9756-4f6b-9701-fff0ff619ee5": "/Engineering Data/MaterialVariable:Temperature 2",
"c7f80ac9-bdd8-45a5-be6d-fc008693a4f4": "/Engineering Data/MaterialVariable:Interpolation Options 2",
"9d9b9fc0-c362-4d84-8776-3d886b8ca438": "/Engineering Data/MaterialProperty:Thermal Conductivity",
"df79e02e-c92d-40ec-abdd-8b1d955dd2f3": "/Engineering Data/MaterialPropertyData:Thermal Conductivity",
"bf3f6d81-35a3-4265-9886-2229b9844ad4": "/Engineering Data/MaterialVariable:Thermal Conductivity",
"4340930c-04fc-4031-959e-9baea23abcc0": "/Engineering Data/MaterialVariable:Temperature 3",
"aab76284-ebe0-4227-ac31-e8e263bec296": "/Engineering Data/MaterialVariable:Interpolation Options 3",
"89a4e018-261e-46df-acdf-c3a3c0e4ae4a": "/Engineering Data/MaterialProperty:S-N Curve",
"46dfca52-c1e5-447a-b12f-ff80a23847fa": "/Engineering Data/MaterialPropertyData:S-N Curve",
"b33230db-ee79-49a2-9487-f086062064c5": "/Engineering Data/MaterialVariable:Alternating Stress",
"74f4165b-23e1-4d24-bfae-4904e7bf2dd6": "/Engineering Data/MaterialVariable:Cycles",
"2f9dd9ea-c07d-4b82-bad4-d34db82e42d3": "/Engineering Data/MaterialVariable:Mean Stress",
"efebcfc5-49b2-4701-983e-5dfa22d0202b": "/Engineering Data/MaterialProperty:Strain-Life Parameters",
"e6e61d60-8bce-4b96-a7f7-e501131ea6d4": "/Engineering Data/MaterialPropertyData:Strain-Life Parameters",
"6763e112-5407-443c-8bff-7854c0725e9c": "/Engineering Data/MaterialVariable:Strength Coefficient",
"84c5b846-960c-4a5f-9a60-82c2bb9935b5": "/Engineering Data/MaterialVariable:Strength Exponent",
"f2b5ae91-926e-4e00-9ecc-810ac63ae7c6": "/Engineering Data/MaterialVariable:Ductility Coefficient",
"3186da19-a6cb-424c-b5f5-95775d557e13": "/Engineering Data/MaterialVariable:Ductility Exponent",
"2e5c0bfe-bb9e-4d08-b847-0dddd4c0d9e9": "/Engineering Data/MaterialVariable:Cyclic Strength Coefficient",
"113a2714-f75a-423a-af86-6bc67f94f3bb": "/Engineering Data/MaterialVariable:Cyclic Strain Hardening Exponent",
"38d84637-381b-4232-85a6-471a5cb27fcc": "/Engineering Data/MaterialProperty:Resistivity",
"9a662bf9-b1c3-4f61-8e98-a87d7f945507": "/Engineering Data/MaterialPropertyData:Resistivity",
"c2cc8a3d-8779-463f-be8d-52a02a158091": "/Engineering Data/MaterialVariable:Resistivity",
"74b09f35-c404-4631-8594-1536ad9acd93": "/Engineering Data/MaterialVariable:Temperature 4",
"d0b827f0-479d-4e8e-a98b-14253a5dffa1": "/Engineering Data/MaterialProperty:Elasticity",
"e68b5f65-ab53-4219-9ceb-2e3f1db77d6f": "/Engineering Data/MaterialPropertyData:Elasticity",
"57ca3601-fea0-437c-8935-8d334a166e68": "/Engineering Data/MaterialVariable:Young's Modulus",
"5bdb00c7-3a77-4959-9967-9730615b5b3a": "/Engineering Data/MaterialVariable:Poisson's Ratio",
"5293194f-e2ad-4b10-b0de-209d241aa8f4": "/Engineering Data/MaterialVariable:Bulk Modulus",
"ee3c2c8b-3fca-4e3e-8ba8-e7585e365644": "/Engineering Data/MaterialVariable:Shear Modulus",
"b7769565-933d-4dbc-b89a-b6d585973119": "/Engineering Data/MaterialVariable:Temperature 5",
"d233d766-b0de-4cdd-baf9-63644c84440d": "/Engineering Data/MaterialVariable:Interpolation Options 4",
"c1990ef2-9901-41b9-b891-0337f84aa3d1": "/Engineering Data/MaterialProperty:Relative Permeability",
"fe70d1c8-1fb5-4eb8-b6ab-82810f71c8cc": "/Engineering Data/MaterialPropertyData:Relative Permeability",
"61aa92e0-58f0-4784-9e93-ecaac86d309d": "/Engineering Data/MaterialVariable:Relative Permeability",
"7981ac41-eeb9-440a-bed2-233a40af350a": "/Engineering Data/MaterialProperty:Material Unique Id",
"82e76d06-b2a9-459e-938c-557722f017f3": "/Engineering Data/MaterialPropertyData:Material Unique Id",
"4e5faea5-18dc-43ba-ae12-3bb250831bfe": "/Engineering Data/Material:Aluminum Alloy",
"f6ff6cf2-a1bb-431c-83ba-d3d1cfd8913f": "/Engineering Data/MaterialProperty:Appearance 1",
"eeaabc88-0333-4a2a-bdf6-1c8ad9e556c1": "/Engineering Data/MaterialPropertyData:Color 1",
"aca347d1-1ecc-4b6e-a809-8b749b737096": "/Engineering Data/MaterialVariable:Red 1",
"5aaebea1-03d9-47c0-b5ae-60a6e9ae5738": "/Engineering Data/MaterialVariable:Green 1",
"9655400b-2ba3-461f-823e-d86e8ba79a63": "/Engineering Data/MaterialVariable:Blue 1",
"ee942479-f38a-4fa6-b478-c68e1f7cd517": "/Engineering Data/MaterialProperty:Compressive Ultimate Strength 1",
"08b25039-32e1-460b-bc9d-d0265a302bbc": "/Engineering Data/MaterialPropertyData:Compressive Ultimate Strength 1",
"47ad3714-615d-4d46-8886-f97c5081a47a": "/Engineering Data/MaterialVariable:Compressive Ultimate Strength 1",
"06ee0f0d-2e91-4cec-bd55-8458ae95f771": "/Engineering Data/MaterialProperty:Compressive Yield Strength 1",
"84ab346b-fc03-4932-852e-5802c3208fe1": "/Engineering Data/MaterialPropertyData:Compressive Yield Strength 1",
"6e3ab838-8d15-417b-acc9-ef130e3736ef": "/Engineering Data/MaterialVariable:Compressive Yield Strength 1",
"372c85d9-4798-49f0-aab9-5cdee187798b": "/Engineering Data/MaterialProperty:Density 1",
"7d628453-d903-42de-b79d-63784bb2cc59": "/Engineering Data/MaterialPropertyData:Density 1",
"90c741c1-b921-4f31-93df-38bc2e5ebf64": "/Engineering Data/MaterialVariable:Density 1",
"1edb1a50-3950-4c3b-aa82-fd62f4ea1ce3": "/Engineering Data/MaterialVariable:Temperature 6",
"9c7dadb0-d367-4546-b823-9719d1412306": "/Engineering Data/MaterialVariable:Interpolation Options 5",
"870cc6e4-e12d-4167-9b1a-80aa6ebbcb5b": "/Engineering Data/MaterialProperty:Tensile Yield Strength 1",
"0abaedfe-69e2-4e19-af94-2dfa2cd20369": "/Engineering Data/MaterialPropertyData:Tensile Yield Strength 1",
"e40ace6e-aeb9-43ae-ac2b-b20e90fbec91": "/Engineering Data/MaterialVariable:Tensile Yield Strength 1",
"f89f1514-be4e-4942-acc9-b9b9ca90e16c": "/Engineering Data/MaterialProperty:Tensile Ultimate Strength 1",
"e2fae4b5-036a-4a04-a16b-9e0544342213": "/Engineering Data/MaterialPropertyData:Tensile Ultimate Strength 1",
"bb79e134-8f87-4d19-89a5-ff2491e30ad9": "/Engineering Data/MaterialVariable:Tensile Ultimate Strength 1",
"17908d8a-62a9-4b6d-8768-0fa9812407e7": "/Engineering Data/MaterialProperty:Coefficient of Thermal Expansion 1",
"ae6e0614-a0a7-43b9-87ba-ce7ce22fb19b": "/Engineering Data/MaterialPropertyData:Coefficient of Thermal Expansion 1",
"d87f0465-e2cd-4b5a-ac45-37a7aeb40844": "/Engineering Data/MaterialVariable:Coefficient of Thermal Expansion 1",
"3681a9b1-b41a-4452-8875-1c312301667f": "/Engineering Data/MaterialVariable:Temperature 7",
"e9e7b243-2405-49ee-bf9a-9877b88205f4": "/Engineering Data/MaterialVariable:Interpolation Options 6",
"f9a6c175-e747-41dc-8911-9ce8bae70bbd": "/Engineering Data/MaterialPropertyData:Zero-Thermal-Strain Reference Temperature 1",
"c61c1a4d-53b5-463a-a72d-f10d99787602": "/Engineering Data/MaterialVariable:Zero-Thermal-Strain Reference Temperature 1",
"6d0293f0-aa60-472a-815f-31cfe85b7356": "/Engineering Data/MaterialProperty:Specific Heat 1",
"2ee9412a-f8a5-4bcb-9881-8f5fca54d2e3": "/Engineering Data/MaterialPropertyData:Specific Heat 1",
"5935deaf-464c-4ec1-a2b1-28946568b65a": "/Engineering Data/MaterialVariable:Specific Heat 1",
"2081ca91-b64b-41bf-848b-f42025abdb81": "/Engineering Data/MaterialVariable:Temperature 8",
"37ad9022-fe42-4cbb-baa6-8e965078c1d8": "/Engineering Data/MaterialVariable:Interpolation Options 7",
"c6475770-f2a2-4bf4-a1c9-1759593e2810": "/Engineering Data/MaterialProperty:Thermal Conductivity 1",
"94924e73-fce7-40f8-a32f-43c18578b061": "/Engineering Data/MaterialPropertyData:Thermal Conductivity 1",
"c3fa51d9-a0c6-4235-805f-eb7e612ec9cd": "/Engineering Data/MaterialVariable:Thermal Conductivity 1",
"ef9de694-88cd-45b7-9eb1-49796c59cc52": "/Engineering Data/MaterialVariable:Temperature 9",
"890fcbc1-62c0-4c50-914b-4a055f9ca121": "/Engineering Data/MaterialVariable:Interpolation Options 8",
"fe98f662-f47a-45f1-8e85-ad1576770fd4": "/Engineering Data/MaterialProperty:S-N Curve 1",
"49566853-ec93-4d24-9c77-925400437dd7": "/Engineering Data/MaterialPropertyData:S-N Curve 1",
"7ce5f116-ba46-44ad-b7a0-74647d870e45": "/Engineering Data/MaterialVariable:Alternating Stress 1",
"bdd1522f-6d3c-40fd-a879-ca585bc8b41b": "/Engineering Data/MaterialVariable:Cycles 1",
"72794f86-e061-4d69-9bc9-0dd79c39a735": "/Engineering Data/MaterialVariable:R-Ratio",
"2a6de488-5a8e-4f8a-a2e7-2d9309d37710": "/Engineering Data/MaterialProperty:Resistivity 1",
"5c87abd4-62b6-4f62-a124-0f4adbcc4711": "/Engineering Data/MaterialPropertyData:Resistivity 1",
"2f50f4cb-8d17-4cc9-aea5-786d6446d420": "/Engineering Data/MaterialVariable:Resistivity 1",
"17ffbb6d-f790-4187-b2ef-17a1fd39127b": "/Engineering Data/MaterialVariable:Temperature 10",
"f53da0a7-c36c-4f8f-931d-2a0740c8df2f": "/Engineering Data/MaterialProperty:Elasticity 1",
"27f95e1d-f3d9-4688-b70e-ad3525435ceb": "/Engineering Data/MaterialPropertyData:Elasticity 1",
"cec3d7d7-bd3f-4cff-9cea-da029ad0f2f9": "/Engineering Data/MaterialVariable:Young's Modulus 1",
"f417ad8b-b037-421c-bebe-a1152d8ac5c9": "/Engineering Data/MaterialVariable:Poisson's Ratio 1",
"698388fc-4d97-43cb-8db5-4ba980a00b72": "/Engineering Data/MaterialVariable:Bulk Modulus 1",
"adfa1082-f2ca-452e-8bd1-3c1187724746": "/Engineering Data/MaterialVariable:Shear Modulus 1",
"5612e38b-98eb-4df1-a7fe-32d6d10ed7db": "/Engineering Data/MaterialVariable:Temperature 11",
"7d915f5e-7a4b-4c75-80a1-080f81123844": "/Engineering Data/MaterialVariable:Interpolation Options 9",
"561af910-1848-42c2-90ac-5c1191389aad": "/Engineering Data/MaterialProperty:Relative Permeability 1",
"d069bafa-6dcc-46b3-9cb4-6f0714ff2519": "/Engineering Data/MaterialPropertyData:Relative Permeability 1",
"560af95d-2129-4ec4-bd2d-5b87778f261f": "/Engineering Data/MaterialVariable:Relative Permeability 1",
"33af1aeb-99ae-4f48-84f2-c588ec55a403": "/Engineering Data/MaterialProperty:Material Unique Id 1",
"ccde11cd-20be-4c84-bcec-f4cf9e87bf27": "/Engineering Data/MaterialPropertyData:Material Unique Id 1",
"05f908df-e67e-4893-88b4-bd0264edffe0": "/Geometry/Geometry:GeometryDataObject",
"faf8ada6-497c-4fbd-8d41-977af221a36e": "/Model/MechanicalModel:MechanicalModel",
"98879e1f-387e-47d8-8383-aff975764179": "/Setup/SimulationSetup:SetupObject for Structural|Static|ANSYS",
"28c89dbf-cd09-4532-a040-c1a1e5ec663c": "/Solution/SimulationSolution:SolutionObject for Structural|Static|ANSYS",
"815b88d3-d360-4298-b2fb-1e09450af55e": "/Results/SimulationResults:ResultsObject for Structural|Static|ANSYS",
"4afbd611-3e2f-4032-8568-967455943eb7": "/Model/SimulationEngineeringData:SimulationEngineeringDataObject",
"e852dada-e178-40fe-a2ee-f0098d42a540": "/Model/SimulationModelGeneratedMesh:SimulationModelGeneratedMesh",
"eb3160e3-4ca1-44c7-8dec-38b074735dd4": "/Model/SimulationModelGeneratedPMDB:SimulationModelGeneratedPMDB",
"f1ca03f1-c870-43d0-9380-cab54dc2da4b": "/Model/SimulationGeneratedSolidMesh:SimulationGeneratedSolidMesh",
"1573b229-c347-4f2d-9cd6-543c7b512e33": "/Engineering Data/EngineeringData:Engineering Data",
"799ade20-3577-4817-a360-d39cfbb3156a": "/Results/SimulationResultsStlZip:SimulationResultsStlZip",
"b34cad46-0a3f-41b1-af5c-6039c0fd9532": "/Results/TopologyOptimizationResultsCDB:TopologyOptimizationResultsCDB",
"b1beacf8-4fa6-4622-9747-64ae385d9fb9": "/Results/ExternalModelOutput:ExternalModelOutput",
"29aa267a-9d49-4768-9255-85e5332d9ff0": "/Geometry 5/Geometry:GeometryDataObject",
"7ca57464-4fe4-4588-a0ac-ee062131f4d8": "/Geometry 1/Geometry:GeometryDataObject",
"58e0c351-c70e-4491-95f2-e3a398c139b5": "/Model 1/MechanicalModel:MechanicalModel",
"d6cb3b44-9ae3-4ae9-9ab5-3c1263d83640": "/Setup 1/SimulationSetup:SetupObject for Structural|Static|ANSYS",
"c5722b24-c3e1-48a1-adf0-c22bde70d4c1": "/Solution 1/SimulationSolution:SolutionObject for Structural|Static|ANSYS",
"c463272c-56a6-4ca8-ba77-5b352197334a": "/Results 1/SimulationResults:ResultsObject for Structural|Static|ANSYS",
"45cbb186-d230-4c72-963b-8f8d8779c7fe": "/Model 1/SimulationEngineeringData:SimulationEngineeringDataObject",
"9926a42a-7c3e-44f1-9906-5de1badbec6e": "/Model 1/SimulationModelGeneratedMesh:SimulationModelGeneratedMesh",
"2eed5298-d8f3-4cfc-b141-14b79b16c43d": "/Model 1/SimulationModelGeneratedPMDB:SimulationModelGeneratedPMDB",
"5e1dc362-b528-4924-bfa1-909a5cdc065c": "/Model 1/SimulationGeneratedSolidMesh:SimulationGeneratedSolidMesh",
"2cb3a5d6-3ee6-4069-8225-bcb7cb7b4da8": "/Results 1/SimulationResultsStlZip:SimulationResultsStlZip",
"cf3ff621-07d8-4bb4-a02a-11eb892a0636": "/Results 1/TopologyOptimizationResultsCDB:TopologyOptimizationResultsCDB",
"7ee80e98-998b-4d26-aa56-28bb929c2f67": "/Results 1/ExternalModelOutput:ExternalModelOutput",
"d058eebb-fe79-42d7-91ef-20568433befb": "/Geometry 2/Geometry:GeometryDataObject",
"f95dac51-4e58-430d-a087-267c83693933": "/Model 2/MechanicalModel:MechanicalModel",
"67209746-cc16-489b-a91d-0f12d6459582": "/Setup 2/SimulationSetup:SetupObject for Structural|Static|ANSYS",
"044a3a85-984d-489d-85d4-94cb27553292": "/Solution 2/SimulationSolution:SolutionObject for Structural|Static|ANSYS",
"69676bd9-9b2d-4674-adac-9f1b31a7a9f9": "/Results 2/SimulationResults:ResultsObject for Structural|Static|ANSYS",
"124ada23-b419-443b-ab81-2fbfa6214d37": "/Model 2/SimulationEngineeringData:SimulationEngineeringDataObject",
"13b3ffa6-a0fa-46eb-847d-b11359a2d0a9": "/Model 2/SimulationModelGeneratedMesh:SimulationModelGeneratedMesh",
"d26ff7eb-7cab-4dff-9a3b-1077204edc38": "/Model 2/SimulationModelGeneratedPMDB:SimulationModelGeneratedPMDB",
"f6d2ba60-3d8d-48ea-9ed5-2d114428d706": "/Model 2/SimulationGeneratedSolidMesh:SimulationGeneratedSolidMesh",
"08f409cc-57dd-4a2f-9173-f34d045436e9": "/Results 2/SimulationResultsStlZip:SimulationResultsStlZip",
"8277e48a-d835-4799-8003-9942973a00f7": "/Results 2/TopologyOptimizationResultsCDB:TopologyOptimizationResultsCDB",
"14c7b366-bdbf-4317-8c81-50039ce78efb": "/Results 2/ExternalModelOutput:ExternalModelOutput",
"c5b5bc03-ccda-45d2-a9c9-4d65b039eb57": "/Geometry 3/Geometry:GeometryDataObject",
"67483046-0411-4eee-b0ee-80169f004c39": "/Model 3/MechanicalModel:MechanicalModel",
"182744cc-b6ad-4775-93ab-7be702eedf53": "/Setup 3/SimulationSetup:SetupObject for Structural|Static|ANSYS",
"05084778-0504-466d-9d26-b14cb431dab7": "/Solution 3/SimulationSolution:SolutionObject for Structural|Static|ANSYS",
"322422be-ea57-4a5c-993d-9bef6e69e5c0": "/Results 3/SimulationResults:ResultsObject for Structural|Static|ANSYS",
"fda45f6e-e87d-416b-84b5-07f7c123504e": "/Model 3/SimulationEngineeringData:SimulationEngineeringDataObject",
"a211868f-8e9a-432a-be18-4ea0f23ec0a8": "/Model 3/SimulationModelGeneratedMesh:SimulationModelGeneratedMesh",
"ad20f0b3-b46f-4e63-9bb3-424f505e098f": "/Model 3/SimulationModelGeneratedPMDB:SimulationModelGeneratedPMDB",
"2c6f457c-6cec-461b-b72a-ed66b1de8d7f": "/Model 3/SimulationGeneratedSolidMesh:SimulationGeneratedSolidMesh",
"d4bb0e82-4e7a-43ee-b0fc-b6784dae9422": "/Results 3/SimulationResultsStlZip:SimulationResultsStlZip",
"f0395f4b-277d-4680-9577-c104cc2c3f25": "/Results 3/TopologyOptimizationResultsCDB:TopologyOptimizationResultsCDB",
"16a182e8-8830-4759-9ccb-f96b4848ccd9": "/Results 3/ExternalModelOutput:ExternalModelOutput",
"f899f50e-40c9-43c2-9754-20b6acbd4b8e": "/Geometry 4/Geometry:GeometryDataObject",
"e494b33e-72a8-44a5-9824-ab53c65cd578": "/Model 4/MechanicalModel:MechanicalModel",
"280ba0d0-7bff-41fa-8ead-fe36d14a9b7f": "/Setup 4/SimulationSetup:SetupObject for Structural|Static|ANSYS",
"8ac498ac-5d44-4f3e-96f9-8b35ca17169f": "/Solution 4/SimulationSolution:SolutionObject for Structural|Static|ANSYS",
"cfd6856e-4080-4952-aa09-e69a58364fe5": "/Results 4/SimulationResults:ResultsObject for Structural|Static|ANSYS",
"93e4e8c1-5927-4641-801b-82ee3740fe8a": "/Model 4/SimulationEngineeringData:SimulationEngineeringDataObject",
"920a9748-b642-4735-b12f-3f01417a89db": "/Model 4/SimulationModelGeneratedMesh:SimulationModelGeneratedMesh",
"b09ac6db-f320-4f01-87ee-d70ee4c64651": "/Model 4/SimulationModelGeneratedPMDB:SimulationModelGeneratedPMDB",
"1fde471b-c139-4c70-92a3-3f9bb839d43e": "/Model 4/SimulationGeneratedSolidMesh:SimulationGeneratedSolidMesh",
"33ff0eb6-1079-4d17-9982-cd2e38f896a5": "/Results 4/SimulationResultsStlZip:SimulationResultsStlZip",
"9c028521-3b2d-4560-9ec8-f099dc76be18": "/Results 4/TopologyOptimizationResultsCDB:TopologyOptimizationResultsCDB",
"69bed4cd-8296-409e-98d2-ea3ff55b68a8": "/Results 4/ExternalModelOutput:ExternalModelOutput",
"aac51177-ce56-40b8-9634-ce5b23503a83": "/Results 5/SimulationResults:ResultsObject for Structural|Static|ANSYS",
"7582eb85-0fd3-4ce2-ba19-4bcf5ee85e67": "/Model 5/MechanicalModel:MechanicalModel",
"4d99902e-4031-4e20-9d5d-353eae9a7ecf": "/Setup 5/SimulationSetup:SetupObject for Structural|Static|ANSYS",
"5c279aa4-4a0b-47de-a10b-6561c5f2168f": "/Solution 5/SimulationSolution:SolutionObject for Structural|Static|ANSYS",
"035e9819-575e-4525-beff-e33226cb6a55": "/Model 5/SimulationEngineeringData:SimulationEngineeringDataObject",
"daa66348-13f8-45c6-9075-cba4c176a535": "/Model 5/SimulationModelGeneratedMesh:SimulationModelGeneratedMesh",
"b5feaa77-4394-451b-8b7e-1559d40d83b0": "/Model 5/SimulationModelGeneratedPMDB:SimulationModelGeneratedPMDB",
"b8e20c22-2386-4345-88a6-ef552a653e8e": "/Model 5/SimulationGeneratedSolidMesh:SimulationGeneratedSolidMesh",
"a9150679-84ee-4097-85ae-a97bc889ea60": "/Results 5/SimulationResultsStlZip:SimulationResultsStlZip",
"5c992caa-f169-492f-b6e9-fa73893849b6": "/Results 5/TopologyOptimizationResultsCDB:TopologyOptimizationResultsCDB"
}</ReferenceList>
        </DesignPointReferenceList>
      </DesignPointReferenceListCollection>
    </ReferenceCache>
  </Project>
  <Addins>
    <addin-list valType="String">[Ansys.ParameterManager.ParameterManagerAddin, Ansys.ProjectSchematic.ProjectSchematicAddin, Ansys.ProjectReporting.Addin, Ansys.Graphics.GraphicsAddin, Ansys.Units.Commands.Addin, Ansys.Dpdb.DpdbAddin]</addin-list>
    <Addin Name="Ansys.ParameterManager.ParameterManagerAddin" Version="7.3" />
    <Addin Name="Ansys.ProjectSchematic.ProjectSchematicAddin" Version="11.4" />
    <Addin Name="Ansys.ProjectReporting.Addin" Version="6.0" />
    <Addin Name="Ansys.Graphics.GraphicsAddin" Version="1.1" />
    <Addin Name="Ansys.Units.Commands.Addin" Version="7.1" />
    <Addin Name="Ansys.Dpdb.DpdbAddin" Version="4.0">
      <is-optional-on-resume valType="Boolean">true</is-optional-on-resume>
    </Addin>
  </Addins>
  <Containers>
    <container-map valType="String">{"FileContainer": Project:FileContainer, "Messages": Project:Messages, "Parameters": Ansys.ParameterManager.ParameterManagerAddin:parameters, "Schematic": Ansys.ProjectSchematic.ProjectSchematicAddin:Default, "ReportDataContainer": Ansys.ProjectReporting.Addin:ReportDataContainer, "Graphics": Ansys.Graphics.GraphicsAddin:graphics, "Units": Ansys.Units.Commands.Addin:Units, "DpdbContainer": Ansys.Dpdb.DpdbAddin:DpdbContainer}</container-map>
    <static-container-ids valType="String">{"FileContainer": FileManager, "Parameters": Parameters, "Schematic": Schematic, "ReportDataContainer": ReportDataContainer, "Graphics": Graphics, "Units": Units, "DpdbContainer": DpdbContainer}</static-container-ids>
    <Container Name="FileContainer" Version="1.0">
      <container-type valType="String">Project:FileContainer</container-type>
      <static-id valType="String">FileManager</static-id>
      <storage-scheme-id valType="String">version-1-format</storage-scheme-id>
      <deleted-sources valType="String">[]</deleted-sources>
      <last-updated valType="Int64">0</last-updated>
      <last-modified-by-usage valType="String">{"Extrinsic": 19202, "Input": 1395, "Output": 1395}</last-modified-by-usage>
      <outputs-generated-by-type valType="String">{}</outputs-generated-by-type>
      <contains-significant-data valType="Boolean">false</contains-significant-data>
      <Object Name="/FileContainer/FileReference:F5" Version="1.0">
        <class-type valType="String">FileReference</class-type>
        <object-name valType="String">F5</object-name>
        <member-data valType="String">{"DisplayText": "lvjing.STEP", "FileType": $$8be07833-b2bd-4554-8ec6-697205206e4e, "DependentFiles": [], "ContainerAssociations": ["Geometry", "Geometry 1"], "SkipForDesignPointDuplication": False, "IsDeletable": True, "ExternalSource": None, "LastDownloadFromRepository": -1, "Location": r"F:\SW2016\my works\lvjing\lvjing.STEP", "ReferenceCount": 2}</member-data>
      </Object>
      <Object Name="/FileContainer/FileReference:F2" Version="1.0">
        <class-type valType="String">FileReference</class-type>
        <object-name valType="String">F2</object-name>
        <member-data valType="String">{"DisplayText": "material.engd", "FileType": $$880efe61-c988-43be-a5af-9fb3ebddfc32, "DependentFiles": [], "ContainerAssociations": ["Engineering Data"], "SkipForDesignPointDuplication": False, "IsDeletable": True, "ExternalSource": None, "LastDownloadFromRepository": -1, "Location": r"$(ProjectName)_files\dp0\SYS\ENGD\material.engd", "ReferenceCount": 1}</member-data>
      </Object>
      <Object Name="/FileContainer/FileReference:F3" Version="1.0">
        <class-type valType="String">FileReference</class-type>
        <object-name valType="String">F3</object-name>
        <member-data valType="String">{"DisplayText": "SYS.engd", "FileType": $$880efe61-c988-43be-a5af-9fb3ebddfc32, "DependentFiles": [], "ContainerAssociations": ["Model"], "SkipForDesignPointDuplication": False, "IsDeletable": True, "ExternalSource": None, "LastDownloadFromRepository": -1, "Location": r"$(ProjectName)_files\dp0\global\MECH\SYS.engd", "ReferenceCount": 1}</member-data>
      </Object>
      <Object Name="/FileContainer/FileReference:F4" Version="1.0">
        <class-type valType="String">FileReference</class-type>
        <object-name valType="String">F4</object-name>
        <member-data valType="String">{"DisplayText": "SYS.mechdb", "FileType": $$8c42bb05-2787-45d8-96a6-1ce0cadda422, "DependentFiles": [], "ContainerAssociations": ["Model"], "SkipForDesignPointDuplication": False, "IsDeletable": True, "ExternalSource": None, "LastDownloadFromRepository": -1, "Location": r"$(ProjectName)_files\dp0\global\MECH\SYS.mechdb", "ReferenceCount": 1}</member-data>
      </Object>
      <Object Name="/FileContainer/FileReference:F6" Version="1.0">
        <class-type valType="String">FileReference</class-type>
        <object-name valType="String">F6</object-name>
        <member-data valType="String">{"DisplayText": "SYS.agdb", "FileType": $$8be07833-b2bd-4554-8ec6-697205206e4e, "DependentFiles": [], "ContainerAssociations": ["Geometry"], "SkipForDesignPointDuplication": False, "IsDeletable": True, "ExternalSource": None, "LastDownloadFromRepository": -1, "Location": r"$(ProjectName)_files\dp0\SYS\DM\SYS.agdb", "ReferenceCount": 1}</member-data>
      </Object>
      <Object Name="/FileContainer/FileReference:F7" Version="1.0">
        <class-type valType="String">FileReference</class-type>
        <object-name valType="String">F7</object-name>
        <member-data valType="String">{"DisplayText": "SYS-1.agdb", "FileType": $$8be07833-b2bd-4554-8ec6-697205206e4e, "DependentFiles": [], "ContainerAssociations": ["Geometry 1"], "SkipForDesignPointDuplication": False, "IsDeletable": True, "ExternalSource": None, "LastDownloadFromRepository": -1, "Location": r"$(ProjectName)_files\dp0\SYS-1\DM\SYS-1.agdb", "ReferenceCount": 1}</member-data>
      </Object>
      <Object Name="/FileContainer/FileReference:F8" Version="1.0">
        <class-type valType="String">FileReference</class-type>
        <object-name valType="String">F8</object-name>
        <member-data valType="String">{"DisplayText": "SYS-1.engd", "FileType": $$880efe61-c988-43be-a5af-9fb3ebddfc32, "DependentFiles": [], "ContainerAssociations": ["Model 1"], "SkipForDesignPointDuplication": False, "IsDeletable": True, "ExternalSource": None, "LastDownloadFromRepository": -1, "Location": r"$(ProjectName)_files\dp0\global\MECH\SYS-1.engd", "ReferenceCount": 1}</member-data>
      </Object>
      <Object Name="/FileContainer/FileReference:F9" Version="1.0">
        <class-type valType="String">FileReference</class-type>
        <object-name valType="String">F9</object-name>
        <member-data valType="String">{"DisplayText": "SYS-1.mechdb", "FileType": $$8c42bb05-2787-45d8-96a6-1ce0cadda422, "DependentFiles": [], "ContainerAssociations": ["Model 1"], "SkipForDesignPointDuplication": False, "IsDeletable": True, "ExternalSource": None, "LastDownloadFromRepository": -1, "Location": r"$(ProjectName)_files\dp0\global\MECH\SYS-1.mechdb", "ReferenceCount": 1}</member-data>
      </Object>
      <Object Name="/FileContainer/FileReference:F10" Version="1.0">
        <class-type valType="String">FileReference</class-type>
        <object-name valType="String">F10</object-name>
        <member-data valType="String">{"DisplayText": "lvjing.x_t", "FileType": $$8be07833-b2bd-4554-8ec6-697205206e4e, "DependentFiles": [], "ContainerAssociations": ["Geometry 2", "Geometry 5"], "SkipForDesignPointDuplication": False, "IsDeletable": True, "ExternalSource": None, "LastDownloadFromRepository": -1, "Location": r"F:\SW2016\my works\lvjing\lvjing.x_t", "ReferenceCount": 2}</member-data>
      </Object>
      <Object Name="/FileContainer/FileReference:F11" Version="1.0">
        <class-type valType="String">FileReference</class-type>
        <object-name valType="String">F11</object-name>
        <member-data valType="String">{"DisplayText": "SYS-2.agdb", "FileType": $$8be07833-b2bd-4554-8ec6-697205206e4e, "DependentFiles": [], "ContainerAssociations": ["Geometry 2"], "SkipForDesignPointDuplication": False, "IsDeletable": True, "ExternalSource": None, "LastDownloadFromRepository": -1, "Location": r"$(ProjectName)_files\dp0\SYS-2\DM\SYS-2.agdb", "ReferenceCount": 1}</member-data>
      </Object>
      <Object Name="/FileContainer/FileReference:F12" Version="1.0">
        <class-type valType="String">FileReference</class-type>
        <object-name valType="String">F12</object-name>
        <member-data valType="String">{"DisplayText": "SYS-2.engd", "FileType": $$880efe61-c988-43be-a5af-9fb3ebddfc32, "DependentFiles": [], "ContainerAssociations": ["Model 2"], "SkipForDesignPointDuplication": False, "IsDeletable": True, "ExternalSource": None, "LastDownloadFromRepository": -1, "Location": r"$(ProjectName)_files\dp0\global\MECH\SYS-2.engd", "ReferenceCount": 1}</member-data>
      </Object>
      <Object Name="/FileContainer/FileReference:F13" Version="1.0">
        <class-type valType="String">FileReference</class-type>
        <object-name valType="String">F13</object-name>
        <member-data valType="String">{"DisplayText": "装配体1.x_t", "FileType": $$8be07833-b2bd-4554-8ec6-697205206e4e, "DependentFiles": [], "ContainerAssociations": ["Geometry 3", "Geometry 4"], "SkipForDesignPointDuplication": False, "IsDeletable": True, "ExternalSource": None, "LastDownloadFromRepository": -1, "Location": r"F:\SW2016\my works\lvjing\装配体1.x_t", "ReferenceCount": 2}</member-data>
      </Object>
      <Object Name="/FileContainer/FileReference:F14" Version="1.0">
        <class-type valType="String">FileReference</class-type>
        <object-name valType="String">F14</object-name>
        <member-data valType="String">{"DisplayText": "SYS-3.engd", "FileType": $$880efe61-c988-43be-a5af-9fb3ebddfc32, "DependentFiles": [], "ContainerAssociations": ["Model 3"], "SkipForDesignPointDuplication": False, "IsDeletable": True, "ExternalSource": None, "LastDownloadFromRepository": -1, "Location": r"$(ProjectName)_files\dp0\global\MECH\SYS-3.engd", "ReferenceCount": 1}</member-data>
      </Object>
      <Object Name="/FileContainer/FileReference:F15" Version="1.0">
        <class-type valType="String">FileReference</class-type>
        <object-name valType="String">F15</object-name>
        <member-data valType="String">{"DisplayText": "SYS-2.mechdb", "FileType": $$8c42bb05-2787-45d8-96a6-1ce0cadda422, "DependentFiles": [], "ContainerAssociations": ["Model 2"], "SkipForDesignPointDuplication": False, "IsDeletable": True, "ExternalSource": None, "LastDownloadFromRepository": -1, "Location": r"$(ProjectName)_files\dp0\global\MECH\SYS-2.mechdb", "ReferenceCount": 1}</member-data>
      </Object>
      <Object Name="/FileContainer/FileReference:F19" Version="1.0">
        <class-type valType="String">FileReference</class-type>
        <object-name valType="String">F19</object-name>
        <member-data valType="String">{"DisplayText": "SYS-4.mechdb", "FileType": $$8c42bb05-2787-45d8-96a6-1ce0cadda422, "DependentFiles": [], "ContainerAssociations": ["Model 4"], "SkipForDesignPointDuplication": False, "IsDeletable": True, "ExternalSource": None, "LastDownloadFromRepository": -1, "Location": r"$(ProjectName)_files\dp0\global\MECH\SYS-4.mechdb", "ReferenceCount": 1}</member-data>
      </Object>
      <Object Name="/FileContainer/FileReference:F17" Version="1.0">
        <class-type valType="String">FileReference</class-type>
        <object-name valType="String">F17</object-name>
        <member-data valType="String">{"DisplayText": "SYS-4.engd", "FileType": $$880efe61-c988-43be-a5af-9fb3ebddfc32, "DependentFiles": [], "ContainerAssociations": ["Model 4"], "SkipForDesignPointDuplication": False, "IsDeletable": True, "ExternalSource": None, "LastDownloadFromRepository": -1, "Location": r"$(ProjectName)_files\dp0\global\MECH\SYS-4.engd", "ReferenceCount": 1}</member-data>
      </Object>
      <Object Name="/FileContainer/FileReference:F18" Version="1.0">
        <class-type valType="String">FileReference</class-type>
        <object-name valType="String">F18</object-name>
        <member-data valType="String">{"DisplayText": "SYS-3.mechdb", "FileType": $$8c42bb05-2787-45d8-96a6-1ce0cadda422, "DependentFiles": [], "ContainerAssociations": ["Model 3"], "SkipForDesignPointDuplication": False, "IsDeletable": True, "ExternalSource": None, "LastDownloadFromRepository": -1, "Location": r"$(ProjectName)_files\dp0\global\MECH\SYS-3.mechdb", "ReferenceCount": 1}</member-data>
      </Object>
      <Object Name="/FileContainer/FileReference:F20" Version="1.0">
        <class-type valType="String">FileReference</class-type>
        <object-name valType="String">F20</object-name>
        <member-data valType="String">{"DisplayText": "SYS-5.agdb", "FileType": $$8be07833-b2bd-4554-8ec6-697205206e4e, "DependentFiles": [], "ContainerAssociations": ["Geometry 5"], "SkipForDesignPointDuplication": False, "IsDeletable": True, "ExternalSource": None, "LastDownloadFromRepository": -1, "Location": r"$(ProjectName)_files\dp0\SYS-5\DM\SYS-5.agdb", "ReferenceCount": 1}</member-data>
      </Object>
      <Object Name="/FileContainer/FileReference:F21" Version="1.0">
        <class-type valType="String">FileReference</class-type>
        <object-name valType="String">F21</object-name>
        <member-data valType="String">{"DisplayText": "SYS-5.engd", "FileType": $$880efe61-c988-43be-a5af-9fb3ebddfc32, "DependentFiles": [], "ContainerAssociations": ["Model 5"], "SkipForDesignPointDuplication": False, "IsDeletable": True, "ExternalSource": None, "LastDownloadFromRepository": -1, "Location": r"$(ProjectName)_files\dp0\global\MECH\SYS-5.engd", "ReferenceCount": 1}</member-data>
      </Object>
      <Object Name="/FileContainer/FileReference:F22" Version="1.0">
        <class-type valType="String">FileReference</class-type>
        <object-name valType="String">F22</object-name>
        <member-data valType="String">{"DisplayText": "SYS-5.mechdb", "FileType": $$8c42bb05-2787-45d8-96a6-1ce0cadda422, "DependentFiles": [], "ContainerAssociations": ["Setup 5", "Model 5"], "SkipForDesignPointDuplication": False, "IsDeletable": True, "ExternalSource": None, "LastDownloadFromRepository": -1, "Location": r"$(ProjectName)_files\dp0\global\MECH\SYS-5.mechdb", "ReferenceCount": 1}</member-data>
      </Object>
      <Object Name="/FileContainer/FileReference:F23" Version="1.0">
        <class-type valType="String">FileReference</class-type>
        <object-name valType="String">F23</object-name>
        <member-data valType="String">{"DisplayText": "lvjing.wbpj", "FileType": $$58c3f7bd-3889-43f7-aab6-6deb47e5a0ea, "DependentFiles": [], "ContainerAssociations": [], "SkipForDesignPointDuplication": False, "IsDeletable": True, "ExternalSource": None, "LastDownloadFromRepository": -1, "Location": "$(ProjectName).wbpj", "ReferenceCount": 1}</member-data>
      </Object>
      <Object Name="/FileContainer/FileReference:F24" Version="1.0">
        <class-type valType="String">FileReference</class-type>
        <object-name valType="String">F24</object-name>
        <member-data valType="String">{"DisplayText": "act.dat", "FileType": $$25c97e04-7467-4122-bc09-6833b6c637a3, "DependentFiles": [], "ContainerAssociations": [], "SkipForDesignPointDuplication": False, "IsDeletable": True, "ExternalSource": None, "LastDownloadFromRepository": -1, "Location": r"$(ProjectName)_files\dp0\act.dat", "ReferenceCount": 2}</member-data>
      </Object>
      <Object Name="/FileContainer/FileReference:F25" Version="1.0">
        <class-type valType="String">FileReference</class-type>
        <object-name valType="String">F25</object-name>
        <member-data valType="String">{"DisplayText": "EngineeringData.xml", "FileType": $$880efe61-c988-43be-a5af-9fb3ebddfc32, "DependentFiles": [], "ContainerAssociations": ["Engineering Data"], "SkipForDesignPointDuplication": False, "IsDeletable": True, "ExternalSource": None, "LastDownloadFromRepository": -1, "Location": r"$(ProjectName)_files\dp0\SYS\ENGD\EngineeringData.xml", "ReferenceCount": 1}</member-data>
      </Object>
    </Container>
    <Container Name="Messages" Version="1.0">
      <container-type valType="String">Project:Messages</container-type>
      <storage-scheme-id valType="String">version-1-format</storage-scheme-id>
      <deleted-sources valType="String">[]</deleted-sources>
      <last-updated valType="Int64">0</last-updated>
      <last-modified-by-usage valType="String">{"Extrinsic": 11903, "Input": 1396, "Output": 1396}</last-modified-by-usage>
      <outputs-generated-by-type valType="String">{}</outputs-generated-by-type>
      <contains-significant-data valType="Boolean">false</contains-significant-data>
      <Object Name="/Messages/StoredMessage:Message" Version="1.0">
        <class-type valType="String">StoredMessage</class-type>
        <object-name valType="String">Message</object-name>
        <member-data valType="String">{"DisplayText": "Message", "MessageType": "Warning", "MessageCategory": "None", "Summary": "Unable to obtain linked environment IDs. 未将对象引用设置到对象的实例。", "Details": None, "Association": "", "DateTimeStamp": 10/25/2022 10:29:26, "Visibility": "Information", "MessageSourceContainer": None, "MessageSourceEntity": None, "AdditionalMessageData": None, "DesignPoint": None}</member-data>
      </Object>
      <Object Name="/Messages/StoredMessage:Message 1" Version="1.0">
        <class-type valType="String">StoredMessage</class-type>
        <object-name valType="String">Message 1</object-name>
        <member-data valType="String">{"DisplayText": "Message", "MessageType": "Error", "MessageCategory": "None", "Summary": "Unable to view geometry. Unable to get model.", "Details": """System.InvalidOperationException: Unable to view geometry. Unable to get model.
   at Ansys.Addins.Infrastructure.Remoting.RemotingApiHelper.FatalApiMethodInvalidOperationException(String message, RemotingApiMethod callback)
   at Ansys.Simulation.Core.Commands.EditModel.ViewModel(IFullContext context, DataContainerReference modelContainer)
   at Ansys.Simulation.Core.Commands.EditModel.ExecuteCommand(IFullContext context)
   at Ansys.Addins.Infrastructure.CommandUtilities.CommandHelper.Execute(IFullContext context)
   at Ansys.Core.Commands.Concurrency.CommandWorkUnit.executeInContext(CommandContext subContext, IExecutionEngineCallback tracer)
   at Ansys.Core.Commands.Concurrency.BaseWorkUnit.doExecute(IExecutionEngineCallback executionEngine, CommandContext subContext)
   at Ansys.Core.Commands.Concurrency.BaseWorkUnit.Execute(IExecutionEngineCallback executionEngine, Boolean dontCatchExceptions)
--- Ansys.Core.Commands.CommandFailedException: Unable to view geometry. Unable to get model.
CommandName: Mechanical.EditModel(Container=\"Model\")
   at Ansys.Core.Commands.CommandAsyncResult.RethrowFailureException(Exception e)
   at Ansys.Core.Commands.CommandAsyncResult.Wait(Int32 milliSecondsTimeout, Boolean exitContext)
   at Ansys.Simulation.Core.Commands.EditModel.InvokeAndWait(IProtectedContext context, DataContainerReference Container, Boolean Interactive, Boolean Hidden, Boolean StartAsReadOnly)
   at Ansys.Simulation.GUI.EditModel.InvokeCommand(GuiOperationContext context, DataContainerReference dcr)
   at Ansys.Simulation.GUI.EditModelBase.InvokeEditModelOperation(GuiOperationContext context, IGuiOperation guiOperation, DataContainerReference dcr)
   at Ansys.UI.GuiOperationContext.Invoke(GuiOperationMetaData operationData)
   at Ansys.UI.UIManager.InvokeOperationCore(String pseudoname, OperationDelegate callback, Boolean allowOSMessages, Boolean coreTransaction, Boolean deferredRefreshOnly)
""", "Association": "", "DateTimeStamp": 10/25/2022 10:29:47, "Visibility": "Error", "MessageSourceContainer": None, "MessageSourceEntity": None, "AdditionalMessageData": None, "DesignPoint": None}</member-data>
      </Object>
      <Object Name="/Messages/StoredMessage:Message 2" Version="1.0">
        <class-type valType="String">StoredMessage</class-type>
        <object-name valType="String">Message 2</object-name>
        <member-data valType="String">{"DisplayText": "Message", "MessageType": "Error", "MessageCategory": "None", "Summary": "Unable to view geometry. Unable to get model.", "Details": """System.InvalidOperationException: Unable to view geometry. Unable to get model.
   at Ansys.Addins.Infrastructure.Remoting.RemotingApiHelper.FatalApiMethodInvalidOperationException(String message, RemotingApiMethod callback)
   at Ansys.Simulation.Core.Commands.EditModel.ViewModel(IFullContext context, DataContainerReference modelContainer)
   at Ansys.Simulation.Core.Commands.EditModel.ExecuteCommand(IFullContext context)
   at Ansys.Addins.Infrastructure.CommandUtilities.CommandHelper.Execute(IFullContext context)
   at Ansys.Core.Commands.Concurrency.CommandWorkUnit.executeInContext(CommandContext subContext, IExecutionEngineCallback tracer)
   at Ansys.Core.Commands.Concurrency.BaseWorkUnit.doExecute(IExecutionEngineCallback executionEngine, CommandContext subContext)
   at Ansys.Core.Commands.Concurrency.BaseWorkUnit.Execute(IExecutionEngineCallback executionEngine, Boolean dontCatchExceptions)
--- Ansys.Core.Commands.CommandFailedException: Unable to view geometry. Unable to get model.
CommandName: Mechanical.EditModel(Container=\"Model\")
   at Ansys.Core.Commands.CommandAsyncResult.RethrowFailureException(Exception e)
   at Ansys.Core.Commands.CommandAsyncResult.Wait(Int32 milliSecondsTimeout, Boolean exitContext)
   at Ansys.Simulation.Core.Commands.EditModel.InvokeAndWait(IProtectedContext context, DataContainerReference Container, Boolean Interactive, Boolean Hidden, Boolean StartAsReadOnly)
   at Ansys.Simulation.GUI.EditModel.InvokeCommand(GuiOperationContext context, DataContainerReference dcr)
   at Ansys.Simulation.GUI.EditModelBase.InvokeEditModelOperation(GuiOperationContext context, IGuiOperation guiOperation, DataContainerReference dcr)
   at Ansys.UI.GuiOperationContext.Invoke(GuiOperationMetaData operationData)
   at Ansys.UI.UIManager.InvokeOperationCore(String pseudoname, OperationDelegate callback, Boolean allowOSMessages, Boolean coreTransaction, Boolean deferredRefreshOnly)
""", "Association": "", "DateTimeStamp": 10/25/2022 10:30:28, "Visibility": "Error", "MessageSourceContainer": None, "MessageSourceEntity": None, "AdditionalMessageData": None, "DesignPoint": None}</member-data>
      </Object>
    </Container>
    <Container Name="Parameters" Version="1.0">
      <container-type valType="String">Ansys.ParameterManager.ParameterManagerAddin:parameters</container-type>
      <static-id valType="String">Parameters</static-id>
      <storage-scheme-id valType="String">version-1-format</storage-scheme-id>
      <maxUpdateOrder valType="Double">1</maxUpdateOrder>
      <deleted-sources valType="String">[]</deleted-sources>
      <last-updated valType="Int64">0</last-updated>
      <last-modified-by-usage valType="String">{"Extrinsic": 1401, "Input": 1400, "Output": 1399}</last-modified-by-usage>
      <outputs-generated-by-type valType="String">{}</outputs-generated-by-type>
      <contains-significant-data valType="Boolean">false</contains-significant-data>
      <Object Name="/Parameters/DesignPoint:0" Version="1.0">
        <class-type valType="String">DesignPoint</class-type>
        <object-name valType="String">0</object-name>
        <member-data valType="String">{"DisplayText": "DP 0", "JustDuplicated": False, "PartiallyRetainedData": [], "ValidRetainedData": [], "ErrorsOnLastUpdate": {}, "LastUpdateInformation": {}, "Parameters": {}, "ParameterErrors": {}, "CurrentValues": {}, "ParameterStatus": {}, "Note": None, "IsUpToDate": False, "Exported": True, "Retained": True, "CurrentStateExported": False, "IsDataModelValid": True, "HasRetainedData": True, "HasBeenSolved": False, "UpdateOrder": 1}</member-data>
      </Object>
      <Object Name="/Parameters/DesignPointReportSetting:Design Points Report Setting" Version="1.0">
        <class-type valType="String">DesignPointReportSetting</class-type>
        <object-name valType="String">Design Points Report Setting</object-name>
        <member-data valType="String">{"DisplayText": "Design Points Report Setting", "DesignPointReportImage": "None"}</member-data>
      </Object>
      <ParameterToPropertyMap />
    </Container>
    <Container Name="Schematic" Version="1.0">
      <container-type valType="String">Ansys.ProjectSchematic.ProjectSchematicAddin:Default</container-type>
      <static-id valType="String">Schematic</static-id>
      <storage-scheme-id valType="String">version-1-format</storage-scheme-id>
      <deleted-sources valType="String">[]</deleted-sources>
      <last-updated valType="Int64">0</last-updated>
      <last-modified-by-usage valType="String">{"Extrinsic": 18793, "Input": 19204, "Output": 1402}</last-modified-by-usage>
      <outputs-generated-by-type valType="String">{}</outputs-generated-by-type>
      <contains-significant-data valType="Boolean">true</contains-significant-data>
      <Object Name="/Schematic/System:SYS" Version="1.0">
        <class-type valType="String">System</class-type>
        <object-name valType="String">SYS</object-name>
        <member-data valType="String">{"DisplayText": "Static Structural", "Components": [$$0eb36952-cedd-4311-8063-6a9cbbf5b88e, $$e2b292fb-64e4-4b0c-aceb-d00d16596d08, $$b224d94c-2850-4eed-81e6-609e9bb9d846, $$977283e8-58d1-4272-98bb-ef525fd6b81c, $$9d1dd6da-605c-42e9-99cf-912961c5e927, $$ec01c102-7f3d-44e0-9a4a-5f92a12dc303], "ComponentGroups": [], "SystemVisible": True, "RequiredComponents": [$$b224d94c-2850-4eed-81e6-609e9bb9d846, $$977283e8-58d1-4272-98bb-ef525fd6b81c], "ExcludedComponentTemplates": [], "Attributes": {"PhysicsType": "Structural", "AnalysisType": "Static", "SolverType": "ANSYS", "SolverTypeDisplayString": "Mechanical APDL", "PhysicsTypeDisplayString": "Structural", "AnalysisTypeDisplayString": "Static Structural", "SystemName": "Static Structural (ANSYS)", "IsCreated": "True", "AlreadyInSystem": "Yes", "VOLATILE:SystemName": "SYS"}, "SystemType": "Static Structural (ANSYS)", "HeaderText": "Static Structural", "SystemTypeAbbreviation": "SYS", "UniqueSystemDirectoryName": "SYS", "Physics": [], "AnalysisType": None, "SystemHelpId": "wb2sb_ststructAN", "AdditionalSystemHelpId": None, "IsParametric": False, "CreatedFromTemplate": $$d2f2ccca-afb6-42b6-9c7d-e78f26d7888a, "Notes": None, "LayoutChildren": [$$d4bd799e-0d22-4026-9c3d-ff8c6541bbe9, $$6bd80092-8249-47c1-a73b-8d76845b2cb5, $$73945348-3977-4294-be56-080e2dd34ce4, $$b8131a0a-3153-420d-b6b0-886c1a348804], "LayoutIndex": 1}</member-data>
      </Object>
      <Object Name="/Schematic/System:SYS 1" Version="1.0">
        <class-type valType="String">System</class-type>
        <object-name valType="String">SYS 1</object-name>
        <member-data valType="String">{"DisplayText": "Static Structural", "Components": [$$9482b3b7-ad5e-494e-91ad-3ab341553945, $$03c7f8d1-a2f1-4918-b7a3-caa3cd6becfd, $$1a29fc1a-f4f3-47be-a03d-306754a71f66, $$de79b512-5714-4943-bb6c-762a89ad9999, $$9607c328-e51b-4c04-8079-2bf50c1b32dc, $$5ce69f46-2670-4279-9515-bc5579bffc33], "ComponentGroups": [], "SystemVisible": True, "RequiredComponents": [$$1a29fc1a-f4f3-47be-a03d-306754a71f66, $$de79b512-5714-4943-bb6c-762a89ad9999], "ExcludedComponentTemplates": [], "Attributes": {"PhysicsType": "Structural", "AnalysisType": "Static", "SolverType": "ANSYS", "SolverTypeDisplayString": "Mechanical APDL", "PhysicsTypeDisplayString": "Structural", "AnalysisTypeDisplayString": "Static Structural", "SystemName": "Static Structural (ANSYS)", "IsCreated": "True", "AlreadyInSystem": "Yes", "VOLATILE:SystemName": "SYS 1"}, "SystemType": "Static Structural (ANSYS)", "HeaderText": "Static Structural", "SystemTypeAbbreviation": "SYS", "UniqueSystemDirectoryName": "SYS-1", "Physics": [], "AnalysisType": None, "SystemHelpId": "wb2sb_ststructAN", "AdditionalSystemHelpId": None, "IsParametric": False, "CreatedFromTemplate": $$d2f2ccca-afb6-42b6-9c7d-e78f26d7888a, "Notes": None, "LayoutChildren": [], "LayoutIndex": 0}</member-data>
      </Object>
      <Object Name="/Schematic/System:SYS 2" Version="1.0">
        <class-type valType="String">System</class-type>
        <object-name valType="String">SYS 2</object-name>
        <member-data valType="String">{"DisplayText": "Static Structural", "Components": [$$9623b8eb-dfe8-4e9b-9c21-b76ed83740f8, $$f06afe65-9a46-4be1-94e8-8e6e8a46a254, $$7c23c776-4838-4177-a842-e0ec9b70dd8c, $$32bf49bf-ab15-436a-a1fc-b860df8c852c, $$3d36870f-d3b3-416f-9648-e602a35e7b87, $$40e4ecbe-2ce9-4e6f-b56d-24af7cdffd97], "ComponentGroups": [], "SystemVisible": True, "RequiredComponents": [$$7c23c776-4838-4177-a842-e0ec9b70dd8c, $$32bf49bf-ab15-436a-a1fc-b860df8c852c], "ExcludedComponentTemplates": [], "Attributes": {"PhysicsType": "Structural", "AnalysisType": "Static", "SolverType": "ANSYS", "SolverTypeDisplayString": "Mechanical APDL", "PhysicsTypeDisplayString": "Structural", "AnalysisTypeDisplayString": "Static Structural", "SystemName": "Static Structural (ANSYS)", "IsCreated": "True", "AlreadyInSystem": "Yes", "VOLATILE:SystemName": "SYS 2"}, "SystemType": "Static Structural (ANSYS)", "HeaderText": "Static Structural", "SystemTypeAbbreviation": "SYS", "UniqueSystemDirectoryName": "SYS-2", "Physics": [], "AnalysisType": None, "SystemHelpId": "wb2sb_ststructAN", "AdditionalSystemHelpId": None, "IsParametric": False, "CreatedFromTemplate": $$d2f2ccca-afb6-42b6-9c7d-e78f26d7888a, "Notes": None, "LayoutChildren": [], "LayoutIndex": 0}</member-data>
      </Object>
      <Object Name="/Schematic/System:SYS 3" Version="1.0">
        <class-type valType="String">System</class-type>
        <object-name valType="String">SYS 3</object-name>
        <member-data valType="String">{"DisplayText": "Static Structural", "Components": [$$10ca5071-b4d7-4571-baa9-14c5c04364a3, $$fbbc99f8-b7df-4187-b656-a4ab307089d3, $$eef24865-4a2f-40e1-b43e-910096696539, $$dbefa17a-f3a5-4125-ab2d-73174e0b041f, $$0d4b1b30-9e4a-4cd0-b68d-3f6f2cc33446, $$046ffa90-302a-499b-9b46-c2d777c69ee9], "ComponentGroups": [], "SystemVisible": True, "RequiredComponents": [$$eef24865-4a2f-40e1-b43e-910096696539, $$dbefa17a-f3a5-4125-ab2d-73174e0b041f], "ExcludedComponentTemplates": [], "Attributes": {"PhysicsType": "Structural", "AnalysisType": "Static", "SolverType": "ANSYS", "SolverTypeDisplayString": "Mechanical APDL", "PhysicsTypeDisplayString": "Structural", "AnalysisTypeDisplayString": "Static Structural", "SystemName": "Static Structural (ANSYS)", "IsCreated": "True", "AlreadyInSystem": "Yes", "VOLATILE:SystemName": "SYS 3"}, "SystemType": "Static Structural (ANSYS)", "HeaderText": "Static Structural", "SystemTypeAbbreviation": "SYS", "UniqueSystemDirectoryName": "SYS-3", "Physics": [], "AnalysisType": None, "SystemHelpId": "wb2sb_ststructAN", "AdditionalSystemHelpId": None, "IsParametric": False, "CreatedFromTemplate": $$d2f2ccca-afb6-42b6-9c7d-e78f26d7888a, "Notes": None, "LayoutChildren": [$$8b245bb6-dffd-4148-9c12-e7bbe70f6c87], "LayoutIndex": 0}</member-data>
      </Object>
      <Object Name="/Schematic/System:SYS 4" Version="1.0">
        <class-type valType="String">System</class-type>
        <object-name valType="String">SYS 4</object-name>
        <member-data valType="String">{"DisplayText": "Static Structural", "Components": [$$0f1c6609-8a8e-4bec-8c86-717e26ebd383, $$37370a5c-b61c-4fab-b111-649727cd3074, $$cdbf7f3d-83d5-4956-bda1-79fa39d2514b, $$d383ae51-2f1e-4284-bc1d-3818c3ca078a, $$243adf16-227d-4731-8365-5fdb9f05e96f, $$38c2ebc1-9bf2-4adb-90db-31fb483a8e02], "ComponentGroups": [], "SystemVisible": True, "RequiredComponents": [$$cdbf7f3d-83d5-4956-bda1-79fa39d2514b, $$d383ae51-2f1e-4284-bc1d-3818c3ca078a], "ExcludedComponentTemplates": [], "Attributes": {"PhysicsType": "Structural", "AnalysisType": "Static", "SolverType": "ANSYS", "SolverTypeDisplayString": "Mechanical APDL", "PhysicsTypeDisplayString": "Structural", "AnalysisTypeDisplayString": "Static Structural", "SystemName": "Static Structural (ANSYS)", "IsCreated": "True", "AlreadyInSystem": "Yes", "VOLATILE:SystemName": "SYS 4"}, "SystemType": "Static Structural (ANSYS)", "HeaderText": "Static Structural", "SystemTypeAbbreviation": "SYS", "UniqueSystemDirectoryName": "SYS-4", "Physics": [], "AnalysisType": None, "SystemHelpId": "wb2sb_ststructAN", "AdditionalSystemHelpId": None, "IsParametric": False, "CreatedFromTemplate": $$d2f2ccca-afb6-42b6-9c7d-e78f26d7888a, "Notes": None, "LayoutChildren": [], "LayoutIndex": 0}</member-data>
      </Object>
      <Object Name="/Schematic/System:SYS 5" Version="1.0">
        <class-type valType="String">System</class-type>
        <object-name valType="String">SYS 5</object-name>
        <member-data valType="String">{"DisplayText": "Copy of Static Structural", "Components": [$$ec573813-87ed-46f5-9893-8cfcf35d164f, $$016c8a4c-b7e3-43ad-ba84-e4bf2d4fca68, $$4a38b191-8fa6-4084-97f9-6e7d25c9e01b, $$1a7664b2-b281-4c48-acaa-e47256af64fd, $$8f9f18d5-203b-448d-96cc-3556cffd03cf, $$0e120331-159a-4eae-bb53-43864fee0f1b], "ComponentGroups": [], "SystemVisible": True, "RequiredComponents": [$$4a38b191-8fa6-4084-97f9-6e7d25c9e01b, $$1a7664b2-b281-4c48-acaa-e47256af64fd], "ExcludedComponentTemplates": [], "Attributes": {"PhysicsType": "Structural", "AnalysisType": "Static", "SolverType": "ANSYS", "SolverTypeDisplayString": "Mechanical APDL", "PhysicsTypeDisplayString": "Structural", "AnalysisTypeDisplayString": "Static Structural", "SystemName": "Static Structural (ANSYS)", "IsCreated": "True", "AlreadyInSystem": "Yes", "VOLATILE:SystemName": "SYS 5"}, "SystemType": "Static Structural (ANSYS)", "HeaderText": "Static Structural", "SystemTypeAbbreviation": "SYS", "UniqueSystemDirectoryName": "SYS-5", "Physics": [], "AnalysisType": None, "SystemHelpId": "wb2sb_ststructAN", "AdditionalSystemHelpId": None, "IsParametric": False, "CreatedFromTemplate": $$d2f2ccca-afb6-42b6-9c7d-e78f26d7888a, "Notes": None, "LayoutChildren": [], "LayoutIndex": 0}</member-data>
      </Object>
      <Object Name="/Schematic/SchematicSettings:Schematic Settings" Version="1.0">
        <class-type valType="String">SchematicSettings</class-type>
        <object-name valType="String">Schematic Settings</object-name>
        <member-data valType="String">{"DisplayText": "Schematic Settings", "WireBundling": False, "ShowSystemCoordinates": True, "Notes": None, "SuspendCollectingRSMResult": False}</member-data>
      </Object>
      <Object Name="/Schematic/DesignPointSolveSettings:Design Points Update Settings" Version="1.0">
        <class-type valType="String">DesignPointSolveSettings</class-type>
        <object-name valType="String">Design Points Update Settings</object-name>
        <member-data valType="String">{"DisplayText": "Design Points Update Settings", "UpdateOption": "Foreground", "RsmUserString": None, "ConfiguredQueue": {"OptionIcons": None, "OptionLabels": "Local", "Options": "Local", "ReadOnlyOptions": None, "OptionFeatureFlags": None, "OptionFilterFlags": None, "OptionLicenseFlags": None, "Value": "Local"}, "RsmJobName": "Workbench", "UpdateMethod": "Foreground", "JobControl": "OneJobAllDesignPoints", "MaxNumberOfJobs": 1, "UpdateOrder": "UpdateFromCurrentDesignPoint", "PreRSMUpdate": "None", "AllowRemoteGeometryUpdate": False, "PartialUpdate": "None", "RetainPartialUpdate": "None", "LicenseCheckout": "OnDemand", "DelayReservedLicenseCheckout": False, "ReservedLicensingExcludesPreRsmUpdate": False, "ComponentExecutionMode": "Serial", "NumberOfCoresPerJob": 2, "KeepFailedDesignPointFiles": False, "RetainFailedDesignPoints": False, "DesignPointRetainedOrExportedUpdate": "Parameters", "DesignPointUpdateTimeout": -1, "NumberOfTasksToBeCreated": 1}</member-data>
      </Object>
      <Object Name="/Schematic/HeldLicenseSettings:User Reserved Licenses" Version="1.0">
        <class-type valType="String">HeldLicenseSettings</class-type>
        <object-name valType="String">User Reserved Licenses</object-name>
        <member-data valType="String">{"DisplayText": "User Reserved Licenses", "ReservedSet": {}}</member-data>
      </Object>
      <Object Name="/Schematic/CustomProjectTemplate:FSI: Fluid Flow (CFX) -&gt; Static Structural" Version="1.0">
        <class-type valType="String">CustomProjectTemplate</class-type>
        <object-name valType="String">FSI: Fluid Flow (CFX) -&gt; Static Structural</object-name>
        <member-data valType="String">{"DisplayText": "FSI: Fluid Flow (CFX) -&gt; Static Structural", "SystemTemplates": [$$f415b009-71b8-4e96-801d-16ad5ecfbd10, $$d2f2ccca-afb6-42b6-9c7d-e78f26d7888a], "SystemNames": ["Fluid Flow (CFX)", "Static Structural (ANSYS)"], "ToolboxGroup": "Custom Systems", "AdditionalSystemHelpId": None, "PostCreationSteps": [["Share", "Fluid Flow (CFX):Geometry", "Static Structural (ANSYS):Geometry"], ["Connect", "Fluid Flow (CFX):Solution:CFXTransferResultsTemplate", "Static Structural (ANSYS):Setup"]], "LayoutIndices": {"Fluid Flow (CFX)": 1, "Static Structural (ANSYS)": 0}, "LayoutChildren": {"Fluid Flow (CFX)": ["Static Structural (ANSYS)"]}}</member-data>
      </Object>
      <Object Name="/Schematic/CustomProjectTemplate:FSI: Fluid Flow (FLUENT) -&gt; Static Structural" Version="1.0">
        <class-type valType="String">CustomProjectTemplate</class-type>
        <object-name valType="String">FSI: Fluid Flow (FLUENT) -&gt; Static Structural</object-name>
        <member-data valType="String">{"DisplayText": "FSI: Fluid Flow (FLUENT) -&gt; Static Structural", "SystemTemplates": [$$d04a880c-d374-47c8-9eb5-1daf88a469d8, $$d2f2ccca-afb6-42b6-9c7d-e78f26d7888a], "SystemNames": ["Fluid Flow (FLUENT)", "Static Structural (ANSYS)"], "ToolboxGroup": "Custom Systems", "AdditionalSystemHelpId": None, "PostCreationSteps": [["Share", "Fluid Flow (FLUENT):Geometry", "Static Structural (ANSYS):Geometry"], ["Connect", "Fluid Flow (FLUENT):Solution", "Static Structural (ANSYS):Setup"]], "LayoutIndices": {"Fluid Flow (FLUENT)": 1, "Static Structural (ANSYS)": 0}, "LayoutChildren": {"Fluid Flow (FLUENT)": ["Static Structural (ANSYS)"]}}</member-data>
      </Object>
      <Object Name="/Schematic/CustomProjectTemplate:Thermal-Stress" Version="1.0">
        <class-type valType="String">CustomProjectTemplate</class-type>
        <object-name valType="String">Thermal-Stress</object-name>
        <member-data valType="String">{"DisplayText": "Thermal-Stress", "SystemTemplates": [$$1384d8a3-c7ed-4394-ab6f-81d4c71ad152, $$d2f2ccca-afb6-42b6-9c7d-e78f26d7888a], "SystemNames": ["Steady-State Thermal (ANSYS)", "Static Structural (ANSYS)"], "ToolboxGroup": "Custom Systems", "AdditionalSystemHelpId": None, "PostCreationSteps": [["Share", "Steady-State Thermal (ANSYS):Engineering Data", "Static Structural (ANSYS):Engineering Data"], ["Share", "Steady-State Thermal (ANSYS):Geometry", "Static Structural (ANSYS):Geometry"], ["Share", "Steady-State Thermal (ANSYS):Model", "Static Structural (ANSYS):Model"], ["Connect", "Steady-State Thermal (ANSYS):Solution", "Static Structural (ANSYS):Setup"]], "LayoutIndices": {"Steady-State Thermal (ANSYS)": 1, "Static Structural (ANSYS)": 0}, "LayoutChildren": {"Steady-State Thermal (ANSYS)": ["Static Structural (ANSYS)"]}}</member-data>
      </Object>
      <Object Name="/Schematic/CustomProjectTemplate:Pre-Stress Modal" Version="1.0">
        <class-type valType="String">CustomProjectTemplate</class-type>
        <object-name valType="String">Pre-Stress Modal</object-name>
        <member-data valType="String">{"DisplayText": "Pre-Stress Modal", "SystemTemplates": [$$d2f2ccca-afb6-42b6-9c7d-e78f26d7888a, $$6679dccf-df26-4a8a-aa81-d6a01be3f8e9], "SystemNames": ["Static Structural (ANSYS)", "Modal (ANSYS)"], "ToolboxGroup": "Custom Systems", "AdditionalSystemHelpId": None, "PostCreationSteps": [["Share", "Static Structural (ANSYS):Engineering Data", "Modal (ANSYS):Engineering Data"], ["Share", "Static Structural (ANSYS):Geometry", "Modal (ANSYS):Geometry"], ["Share", "Static Structural (ANSYS):Model", "Modal (ANSYS):Model"], ["Connect", "Static Structural (ANSYS):Solution", "Modal (ANSYS):Setup"]], "LayoutIndices": {"Static Structural (ANSYS)": 1, "Modal (ANSYS)": 0}, "LayoutChildren": {"Static Structural (ANSYS)": ["Modal (ANSYS)"]}}</member-data>
      </Object>
      <Object Name="/Schematic/CustomProjectTemplate:Random Vibration" Version="1.0">
        <class-type valType="String">CustomProjectTemplate</class-type>
        <object-name valType="String">Random Vibration</object-name>
        <member-data valType="String">{"DisplayText": "Random Vibration", "SystemTemplates": [$$6679dccf-df26-4a8a-aa81-d6a01be3f8e9, $$4a178d63-69fb-4ed7-a4e4-a0ca6194f144], "SystemNames": ["Modal (ANSYS)", "Random Vibration (ANSYS)"], "ToolboxGroup": "Custom Systems", "AdditionalSystemHelpId": None, "PostCreationSteps": [["Share", "Modal (ANSYS):Engineering Data", "Random Vibration (ANSYS):Engineering Data"], ["Share", "Modal (ANSYS):Geometry", "Random Vibration (ANSYS):Geometry"], ["Share", "Modal (ANSYS):Model", "Random Vibration (ANSYS):Model"], ["Connect", "Modal (ANSYS):Solution", "Random Vibration (ANSYS):Setup"]], "LayoutIndices": {"Modal (ANSYS)": 1, "Random Vibration (ANSYS)": 0}, "LayoutChildren": {"Modal (ANSYS)": ["Random Vibration (ANSYS)"]}}</member-data>
      </Object>
      <Object Name="/Schematic/CustomProjectTemplate:Response Spectrum" Version="1.0">
        <class-type valType="String">CustomProjectTemplate</class-type>
        <object-name valType="String">Response Spectrum</object-name>
        <member-data valType="String">{"DisplayText": "Response Spectrum", "SystemTemplates": [$$6679dccf-df26-4a8a-aa81-d6a01be3f8e9, $$44ff394b-49b8-4d83-b9c8-e8809e8fe4a6], "SystemNames": ["Modal (ANSYS)", "Response Spectrum (ANSYS)"], "ToolboxGroup": "Custom Systems", "AdditionalSystemHelpId": None, "PostCreationSteps": [["Share", "Modal (ANSYS):Engineering Data", "Response Spectrum (ANSYS):Engineering Data"], ["Share", "Modal (ANSYS):Geometry", "Response Spectrum (ANSYS):Geometry"], ["Share", "Modal (ANSYS):Model", "Response Spectrum (ANSYS):Model"], ["Connect", "Modal (ANSYS):Solution", "Response Spectrum (ANSYS):Setup"]], "LayoutIndices": {"Modal (ANSYS)": 1, "Response Spectrum (ANSYS)": 0}, "LayoutChildren": {"Modal (ANSYS)": ["Response Spectrum (ANSYS)"]}}</member-data>
      </Object>
      <Object Name="/Schematic/Component:Engineering Data" Version="1.0">
        <class-type valType="String">Component</class-type>
        <object-name valType="String">Engineering Data</object-name>
        <member-data valType="String">{"DisplayText": "Engineering Data", "ImageName": "EngDataComponent16x16", "ComponentStateOnLastFailure": "UpToDate", "AlwaysBePartOfDpUpdate": False, "FullyUpToDateOnDps": None, "CoupledClients": [], "SubComponents": [], "DataSharedFrom": None, "DataSharing": "None", "DataContainer": "Engineering Data", "_overwrittenUpdatable": None, "Template": $$9d385fb1-9de7-4dbb-8084-0d54f9b5cd59, "InSystem": $$90da0dcc-d57b-4043-b44d-73ff48a9f9fc, "MasterSources": {"Sources": []}, "Notes": None, "UsedLicenses": None, "ActiveTransferComponents": [], "Solver": None, "IsFailedState": False, "UpdateConditionParameter": None}</member-data>
      </Object>
      <Object Name="/Schematic/Component:Geometry" Version="1.0">
        <class-type valType="String">Component</class-type>
        <object-name valType="String">Geometry</object-name>
        <member-data valType="String">{"DisplayText": "Geometry", "ImageName": "cad_designmodeler", "ComponentStateOnLastFailure": "UpToDate", "AlwaysBePartOfDpUpdate": False, "FullyUpToDateOnDps": None, "CoupledClients": [], "SubComponents": [], "DataSharedFrom": None, "DataSharing": "None", "DataContainer": "Geometry", "_overwrittenUpdatable": None, "Template": $$4c0103ac-ade8-4d02-a95b-1f8c5e75e3db, "InSystem": $$90da0dcc-d57b-4043-b44d-73ff48a9f9fc, "MasterSources": {"Sources": []}, "Notes": None, "UsedLicenses": None, "ActiveTransferComponents": [], "Solver": None, "IsFailedState": False, "UpdateConditionParameter": None}</member-data>
      </Object>
      <Object Name="/Schematic/Component:Model" Version="1.0">
        <class-type valType="String">Component</class-type>
        <object-name valType="String">Model</object-name>
        <member-data valType="String">{"DisplayText": "Model", "ImageName": "model2", "ComponentStateOnLastFailure": "UpToDate", "AlwaysBePartOfDpUpdate": False, "FullyUpToDateOnDps": None, "CoupledClients": [], "SubComponents": [], "DataSharedFrom": None, "DataSharing": "None", "DataContainer": "Model", "_overwrittenUpdatable": None, "Template": $$31cfdbd0-5a8f-4ebf-a9c3-e7bd0e155ab4, "InSystem": $$90da0dcc-d57b-4043-b44d-73ff48a9f9fc, "MasterSources": {"Sources": [[{"DataType": "EngineeringData", "Component": $$0eb36952-cedd-4311-8063-6a9cbbf5b88e, "Transfer": None}], [{"DataType": "Geometry", "Component": $$e2b292fb-64e4-4b0c-aceb-d00d16596d08, "Transfer": None}]]}, "Notes": None, "UsedLicenses": None, "ActiveTransferComponents": [], "Solver": "", "IsFailedState": False, "UpdateConditionParameter": None}</member-data>
      </Object>
      <Object Name="/Schematic/Component:Setup" Version="1.0">
        <class-type valType="String">Component</class-type>
        <object-name valType="String">Setup</object-name>
        <member-data valType="String">{"DisplayText": "Setup", "ImageName": "setup", "ComponentStateOnLastFailure": "UpToDate", "AlwaysBePartOfDpUpdate": False, "FullyUpToDateOnDps": None, "CoupledClients": [], "SubComponents": [], "DataSharedFrom": None, "DataSharing": "None", "DataContainer": "Setup", "_overwrittenUpdatable": None, "Template": $$d5eceebf-f654-4861-8351-f95fd9c0ef50, "InSystem": $$90da0dcc-d57b-4043-b44d-73ff48a9f9fc, "MasterSources": {"Sources": [[{"DataType": "MechanicalModel", "Component": $$b224d94c-2850-4eed-81e6-609e9bb9d846, "Transfer": None}], [{"DataType": "MechanicalMesh", "Component": $$b224d94c-2850-4eed-81e6-609e9bb9d846, "Transfer": None}]]}, "Notes": None, "UsedLicenses": None, "ActiveTransferComponents": [], "Solver": "ANSYS", "IsFailedState": False, "UpdateConditionParameter": None}</member-data>
      </Object>
      <Object Name="/Schematic/Component:Solution" Version="1.0">
        <class-type valType="String">Component</class-type>
        <object-name valType="String">Solution</object-name>
        <member-data valType="String">{"DisplayText": "Solution", "ImageName": "Mechanical_Solution", "ComponentStateOnLastFailure": "UpToDate", "AlwaysBePartOfDpUpdate": False, "FullyUpToDateOnDps": None, "CoupledClients": [], "SubComponents": [], "DataSharedFrom": None, "DataSharing": "None", "DataContainer": "Solution", "_overwrittenUpdatable": None, "Template": $$d2819b06-25f9-4546-9220-0faff31266a3, "InSystem": $$90da0dcc-d57b-4043-b44d-73ff48a9f9fc, "MasterSources": {"Sources": [[{"DataType": "SimulationSetup", "Component": $$977283e8-58d1-4272-98bb-ef525fd6b81c, "Transfer": None}]]}, "Notes": None, "UsedLicenses": None, "ActiveTransferComponents": [], "Solver": "ANSYS", "IsFailedState": False, "UpdateConditionParameter": None}</member-data>
      </Object>
      <Object Name="/Schematic/Component:Results" Version="1.0">
        <class-type valType="String">Component</class-type>
        <object-name valType="String">Results</object-name>
        <member-data valType="String">{"DisplayText": "Results", "ImageName": "results", "ComponentStateOnLastFailure": "UpToDate", "AlwaysBePartOfDpUpdate": False, "FullyUpToDateOnDps": None, "CoupledClients": [], "SubComponents": [], "DataSharedFrom": None, "DataSharing": "None", "DataContainer": "Results", "_overwrittenUpdatable": None, "Template": $$324d995d-b7d1-409a-8a89-2395ef8f44cb, "InSystem": $$90da0dcc-d57b-4043-b44d-73ff48a9f9fc, "MasterSources": {"Sources": [[{"DataType": "SimulationSolution", "Component": $$9d1dd6da-605c-42e9-99cf-912961c5e927, "Transfer": None}]]}, "Notes": None, "UsedLicenses": None, "ActiveTransferComponents": [], "Solver": "ANSYS", "IsFailedState": False, "UpdateConditionParameter": None}</member-data>
      </Object>
      <Object Name="/Schematic/Component:Engineering Data 1" Version="1.0">
        <class-type valType="String">Component</class-type>
        <object-name valType="String">Engineering Data 1</object-name>
        <member-data valType="String">{"DisplayText": "Engineering Data", "ImageName": "EngDataComponent16x16", "ComponentStateOnLastFailure": "UpToDate", "AlwaysBePartOfDpUpdate": False, "FullyUpToDateOnDps": None, "CoupledClients": [], "SubComponents": [], "DataSharedFrom": $$0eb36952-cedd-4311-8063-6a9cbbf5b88e, "DataSharing": "Full", "DataContainer": "Engineering Data", "_overwrittenUpdatable": None, "Template": $$9d385fb1-9de7-4dbb-8084-0d54f9b5cd59, "InSystem": $$d4bd799e-0d22-4026-9c3d-ff8c6541bbe9, "MasterSources": None, "Notes": None, "UsedLicenses": None, "ActiveTransferComponents": [], "Solver": None, "IsFailedState": False, "UpdateConditionParameter": None}</member-data>
      </Object>
      <Object Name="/Schematic/Component:Geometry 1" Version="1.0">
        <class-type valType="String">Component</class-type>
        <object-name valType="String">Geometry 1</object-name>
        <member-data valType="String">{"DisplayText": "Geometry", "ImageName": "cad_designmodeler", "ComponentStateOnLastFailure": "UpToDate", "AlwaysBePartOfDpUpdate": False, "FullyUpToDateOnDps": None, "CoupledClients": [], "SubComponents": [], "DataSharedFrom": None, "DataSharing": "None", "DataContainer": "Geometry 1", "_overwrittenUpdatable": None, "Template": $$4c0103ac-ade8-4d02-a95b-1f8c5e75e3db, "InSystem": $$d4bd799e-0d22-4026-9c3d-ff8c6541bbe9, "MasterSources": {"Sources": []}, "Notes": None, "UsedLicenses": None, "ActiveTransferComponents": [], "Solver": None, "IsFailedState": False, "UpdateConditionParameter": None}</member-data>
      </Object>
      <Object Name="/Schematic/Component:Model 1" Version="1.0">
        <class-type valType="String">Component</class-type>
        <object-name valType="String">Model 1</object-name>
        <member-data valType="String">{"DisplayText": "Model", "ImageName": "model2", "ComponentStateOnLastFailure": "UpToDate", "AlwaysBePartOfDpUpdate": False, "FullyUpToDateOnDps": None, "CoupledClients": [], "SubComponents": [], "DataSharedFrom": None, "DataSharing": "None", "DataContainer": "Model 1", "_overwrittenUpdatable": None, "Template": $$31cfdbd0-5a8f-4ebf-a9c3-e7bd0e155ab4, "InSystem": $$d4bd799e-0d22-4026-9c3d-ff8c6541bbe9, "MasterSources": {"Sources": [[{"DataType": "EngineeringData", "Component": $$9482b3b7-ad5e-494e-91ad-3ab341553945, "Transfer": None}], [{"DataType": "Geometry", "Component": $$03c7f8d1-a2f1-4918-b7a3-caa3cd6becfd, "Transfer": None}]]}, "Notes": None, "UsedLicenses": None, "ActiveTransferComponents": [], "Solver": "", "IsFailedState": False, "UpdateConditionParameter": None}</member-data>
      </Object>
      <Object Name="/Schematic/Component:Setup 1" Version="1.0">
        <class-type valType="String">Component</class-type>
        <object-name valType="String">Setup 1</object-name>
        <member-data valType="String">{"DisplayText": "Setup", "ImageName": "setup", "ComponentStateOnLastFailure": "UpToDate", "AlwaysBePartOfDpUpdate": False, "FullyUpToDateOnDps": None, "CoupledClients": [], "SubComponents": [], "DataSharedFrom": None, "DataSharing": "None", "DataContainer": "Setup 1", "_overwrittenUpdatable": None, "Template": $$d5eceebf-f654-4861-8351-f95fd9c0ef50, "InSystem": $$d4bd799e-0d22-4026-9c3d-ff8c6541bbe9, "MasterSources": {"Sources": [[{"DataType": "MechanicalModel", "Component": $$1a29fc1a-f4f3-47be-a03d-306754a71f66, "Transfer": None}], [{"DataType": "MechanicalMesh", "Component": $$1a29fc1a-f4f3-47be-a03d-306754a71f66, "Transfer": None}]]}, "Notes": None, "UsedLicenses": None, "ActiveTransferComponents": [], "Solver": "ANSYS", "IsFailedState": False, "UpdateConditionParameter": None}</member-data>
      </Object>
      <Object Name="/Schematic/Component:Solution 1" Version="1.0">
        <class-type valType="String">Component</class-type>
        <object-name valType="String">Solution 1</object-name>
        <member-data valType="String">{"DisplayText": "Solution", "ImageName": "Mechanical_Solution", "ComponentStateOnLastFailure": "UpToDate", "AlwaysBePartOfDpUpdate": False, "FullyUpToDateOnDps": None, "CoupledClients": [], "SubComponents": [], "DataSharedFrom": None, "DataSharing": "None", "DataContainer": "Solution 1", "_overwrittenUpdatable": None, "Template": $$d2819b06-25f9-4546-9220-0faff31266a3, "InSystem": $$d4bd799e-0d22-4026-9c3d-ff8c6541bbe9, "MasterSources": {"Sources": [[{"DataType": "SimulationSetup", "Component": $$de79b512-5714-4943-bb6c-762a89ad9999, "Transfer": None}]]}, "Notes": None, "UsedLicenses": None, "ActiveTransferComponents": [], "Solver": "ANSYS", "IsFailedState": False, "UpdateConditionParameter": None}</member-data>
      </Object>
      <Object Name="/Schematic/Component:Results 1" Version="1.0">
        <class-type valType="String">Component</class-type>
        <object-name valType="String">Results 1</object-name>
        <member-data valType="String">{"DisplayText": "Results", "ImageName": "results", "ComponentStateOnLastFailure": "UpToDate", "AlwaysBePartOfDpUpdate": False, "FullyUpToDateOnDps": None, "CoupledClients": [], "SubComponents": [], "DataSharedFrom": None, "DataSharing": "None", "DataContainer": "Results 1", "_overwrittenUpdatable": None, "Template": $$324d995d-b7d1-409a-8a89-2395ef8f44cb, "InSystem": $$d4bd799e-0d22-4026-9c3d-ff8c6541bbe9, "MasterSources": {"Sources": [[{"DataType": "SimulationSolution", "Component": $$9607c328-e51b-4c04-8079-2bf50c1b32dc, "Transfer": None}]]}, "Notes": None, "UsedLicenses": None, "ActiveTransferComponents": [], "Solver": "ANSYS", "IsFailedState": False, "UpdateConditionParameter": None}</member-data>
      </Object>
      <Object Name="/Schematic/Component:Engineering Data 2" Version="1.0">
        <class-type valType="String">Component</class-type>
        <object-name valType="String">Engineering Data 2</object-name>
        <member-data valType="String">{"DisplayText": "Engineering Data", "ImageName": "EngDataComponent16x16", "ComponentStateOnLastFailure": "UpToDate", "AlwaysBePartOfDpUpdate": False, "FullyUpToDateOnDps": None, "CoupledClients": [], "SubComponents": [], "DataSharedFrom": $$0eb36952-cedd-4311-8063-6a9cbbf5b88e, "DataSharing": "Full", "DataContainer": "Engineering Data", "_overwrittenUpdatable": None, "Template": $$9d385fb1-9de7-4dbb-8084-0d54f9b5cd59, "InSystem": $$6bd80092-8249-47c1-a73b-8d76845b2cb5, "MasterSources": None, "Notes": None, "UsedLicenses": None, "ActiveTransferComponents": [], "Solver": None, "IsFailedState": False, "UpdateConditionParameter": None}</member-data>
      </Object>
      <Object Name="/Schematic/Component:Geometry 2" Version="1.0">
        <class-type valType="String">Component</class-type>
        <object-name valType="String">Geometry 2</object-name>
        <member-data valType="String">{"DisplayText": "Geometry", "ImageName": "cad_designmodeler", "ComponentStateOnLastFailure": "UpToDate", "AlwaysBePartOfDpUpdate": False, "FullyUpToDateOnDps": None, "CoupledClients": [], "SubComponents": [], "DataSharedFrom": None, "DataSharing": "None", "DataContainer": "Geometry 2", "_overwrittenUpdatable": None, "Template": $$4c0103ac-ade8-4d02-a95b-1f8c5e75e3db, "InSystem": $$6bd80092-8249-47c1-a73b-8d76845b2cb5, "MasterSources": {"Sources": []}, "Notes": None, "UsedLicenses": None, "ActiveTransferComponents": [], "Solver": None, "IsFailedState": False, "UpdateConditionParameter": None}</member-data>
      </Object>
      <Object Name="/Schematic/Component:Model 2" Version="1.0">
        <class-type valType="String">Component</class-type>
        <object-name valType="String">Model 2</object-name>
        <member-data valType="String">{"DisplayText": "Model", "ImageName": "model2", "ComponentStateOnLastFailure": "UpToDate", "AlwaysBePartOfDpUpdate": False, "FullyUpToDateOnDps": None, "CoupledClients": [], "SubComponents": [], "DataSharedFrom": None, "DataSharing": "None", "DataContainer": "Model 2", "_overwrittenUpdatable": None, "Template": $$31cfdbd0-5a8f-4ebf-a9c3-e7bd0e155ab4, "InSystem": $$6bd80092-8249-47c1-a73b-8d76845b2cb5, "MasterSources": {"Sources": [[{"DataType": "EngineeringData", "Component": $$9623b8eb-dfe8-4e9b-9c21-b76ed83740f8, "Transfer": None}], [{"DataType": "Geometry", "Component": $$f06afe65-9a46-4be1-94e8-8e6e8a46a254, "Transfer": None}]]}, "Notes": None, "UsedLicenses": None, "ActiveTransferComponents": [], "Solver": "", "IsFailedState": False, "UpdateConditionParameter": None}</member-data>
      </Object>
      <Object Name="/Schematic/Component:Setup 2" Version="1.0">
        <class-type valType="String">Component</class-type>
        <object-name valType="String">Setup 2</object-name>
        <member-data valType="String">{"DisplayText": "Setup", "ImageName": "setup", "ComponentStateOnLastFailure": "UpToDate", "AlwaysBePartOfDpUpdate": False, "FullyUpToDateOnDps": None, "CoupledClients": [], "SubComponents": [], "DataSharedFrom": None, "DataSharing": "None", "DataContainer": "Setup 2", "_overwrittenUpdatable": None, "Template": $$d5eceebf-f654-4861-8351-f95fd9c0ef50, "InSystem": $$6bd80092-8249-47c1-a73b-8d76845b2cb5, "MasterSources": {"Sources": [[{"DataType": "MechanicalModel", "Component": $$7c23c776-4838-4177-a842-e0ec9b70dd8c, "Transfer": None}], [{"DataType": "MechanicalMesh", "Component": $$7c23c776-4838-4177-a842-e0ec9b70dd8c, "Transfer": None}]]}, "Notes": None, "UsedLicenses": None, "ActiveTransferComponents": [], "Solver": "ANSYS", "IsFailedState": False, "UpdateConditionParameter": None}</member-data>
      </Object>
      <Object Name="/Schematic/Component:Solution 2" Version="1.0">
        <class-type valType="String">Component</class-type>
        <object-name valType="String">Solution 2</object-name>
        <member-data valType="String">{"DisplayText": "Solution", "ImageName": "Mechanical_Solution", "ComponentStateOnLastFailure": "UpToDate", "AlwaysBePartOfDpUpdate": False, "FullyUpToDateOnDps": None, "CoupledClients": [], "SubComponents": [], "DataSharedFrom": None, "DataSharing": "None", "DataContainer": "Solution 2", "_overwrittenUpdatable": None, "Template": $$d2819b06-25f9-4546-9220-0faff31266a3, "InSystem": $$6bd80092-8249-47c1-a73b-8d76845b2cb5, "MasterSources": {"Sources": [[{"DataType": "SimulationSetup", "Component": $$32bf49bf-ab15-436a-a1fc-b860df8c852c, "Transfer": None}]]}, "Notes": None, "UsedLicenses": None, "ActiveTransferComponents": [], "Solver": "ANSYS", "IsFailedState": False, "UpdateConditionParameter": None}</member-data>
      </Object>
      <Object Name="/Schematic/Component:Results 2" Version="1.0">
        <class-type valType="String">Component</class-type>
        <object-name valType="String">Results 2</object-name>
        <member-data valType="String">{"DisplayText": "Results", "ImageName": "results", "ComponentStateOnLastFailure": "UpToDate", "AlwaysBePartOfDpUpdate": False, "FullyUpToDateOnDps": None, "CoupledClients": [], "SubComponents": [], "DataSharedFrom": None, "DataSharing": "None", "DataContainer": "Results 2", "_overwrittenUpdatable": None, "Template": $$324d995d-b7d1-409a-8a89-2395ef8f44cb, "InSystem": $$6bd80092-8249-47c1-a73b-8d76845b2cb5, "MasterSources": {"Sources": [[{"DataType": "SimulationSolution", "Component": $$3d36870f-d3b3-416f-9648-e602a35e7b87, "Transfer": None}]]}, "Notes": None, "UsedLicenses": None, "ActiveTransferComponents": [], "Solver": "ANSYS", "IsFailedState": False, "UpdateConditionParameter": None}</member-data>
      </Object>
      <Object Name="/Schematic/Component:Engineering Data 3" Version="1.0">
        <class-type valType="String">Component</class-type>
        <object-name valType="String">Engineering Data 3</object-name>
        <member-data valType="String">{"DisplayText": "Engineering Data", "ImageName": "EngDataComponent16x16", "ComponentStateOnLastFailure": "UpToDate", "AlwaysBePartOfDpUpdate": False, "FullyUpToDateOnDps": None, "CoupledClients": [], "SubComponents": [], "DataSharedFrom": $$0eb36952-cedd-4311-8063-6a9cbbf5b88e, "DataSharing": "Full", "DataContainer": "Engineering Data", "_overwrittenUpdatable": None, "Template": $$9d385fb1-9de7-4dbb-8084-0d54f9b5cd59, "InSystem": $$73945348-3977-4294-be56-080e2dd34ce4, "MasterSources": None, "Notes": None, "UsedLicenses": None, "ActiveTransferComponents": [], "Solver": None, "IsFailedState": False, "UpdateConditionParameter": None}</member-data>
      </Object>
      <Object Name="/Schematic/Component:Geometry 3" Version="1.0">
        <class-type valType="String">Component</class-type>
        <object-name valType="String">Geometry 3</object-name>
        <member-data valType="String">{"DisplayText": "Geometry", "ImageName": "cad_parasolid", "ComponentStateOnLastFailure": "UpToDate", "AlwaysBePartOfDpUpdate": False, "FullyUpToDateOnDps": None, "CoupledClients": [], "SubComponents": [], "DataSharedFrom": None, "DataSharing": "None", "DataContainer": "Geometry 3", "_overwrittenUpdatable": None, "Template": $$4c0103ac-ade8-4d02-a95b-1f8c5e75e3db, "InSystem": $$73945348-3977-4294-be56-080e2dd34ce4, "MasterSources": {"Sources": []}, "Notes": None, "UsedLicenses": None, "ActiveTransferComponents": [], "Solver": None, "IsFailedState": False, "UpdateConditionParameter": None}</member-data>
      </Object>
      <Object Name="/Schematic/Component:Model 3" Version="1.0">
        <class-type valType="String">Component</class-type>
        <object-name valType="String">Model 3</object-name>
        <member-data valType="String">{"DisplayText": "Model", "ImageName": "model2", "ComponentStateOnLastFailure": "UpToDate", "AlwaysBePartOfDpUpdate": False, "FullyUpToDateOnDps": None, "CoupledClients": [], "SubComponents": [], "DataSharedFrom": None, "DataSharing": "None", "DataContainer": "Model 3", "_overwrittenUpdatable": None, "Template": $$31cfdbd0-5a8f-4ebf-a9c3-e7bd0e155ab4, "InSystem": $$73945348-3977-4294-be56-080e2dd34ce4, "MasterSources": {"Sources": [[{"DataType": "EngineeringData", "Component": $$10ca5071-b4d7-4571-baa9-14c5c04364a3, "Transfer": None}], [{"DataType": "Geometry", "Component": $$fbbc99f8-b7df-4187-b656-a4ab307089d3, "Transfer": None}]]}, "Notes": None, "UsedLicenses": None, "ActiveTransferComponents": [], "Solver": "", "IsFailedState": False, "UpdateConditionParameter": None}</member-data>
      </Object>
      <Object Name="/Schematic/Component:Setup 3" Version="1.0">
        <class-type valType="String">Component</class-type>
        <object-name valType="String">Setup 3</object-name>
        <member-data valType="String">{"DisplayText": "Setup", "ImageName": "setup", "ComponentStateOnLastFailure": "UpToDate", "AlwaysBePartOfDpUpdate": False, "FullyUpToDateOnDps": None, "CoupledClients": [], "SubComponents": [], "DataSharedFrom": None, "DataSharing": "None", "DataContainer": "Setup 3", "_overwrittenUpdatable": None, "Template": $$d5eceebf-f654-4861-8351-f95fd9c0ef50, "InSystem": $$73945348-3977-4294-be56-080e2dd34ce4, "MasterSources": {"Sources": [[{"DataType": "MechanicalModel", "Component": $$eef24865-4a2f-40e1-b43e-910096696539, "Transfer": None}], [{"DataType": "MechanicalMesh", "Component": $$eef24865-4a2f-40e1-b43e-910096696539, "Transfer": None}]]}, "Notes": None, "UsedLicenses": None, "ActiveTransferComponents": [], "Solver": "ANSYS", "IsFailedState": False, "UpdateConditionParameter": None}</member-data>
      </Object>
      <Object Name="/Schematic/Component:Solution 3" Version="1.0">
        <class-type valType="String">Component</class-type>
        <object-name valType="String">Solution 3</object-name>
        <member-data valType="String">{"DisplayText": "Solution", "ImageName": "Mechanical_Solution", "ComponentStateOnLastFailure": "UpToDate", "AlwaysBePartOfDpUpdate": False, "FullyUpToDateOnDps": None, "CoupledClients": [], "SubComponents": [], "DataSharedFrom": None, "DataSharing": "None", "DataContainer": "Solution 3", "_overwrittenUpdatable": None, "Template": $$d2819b06-25f9-4546-9220-0faff31266a3, "InSystem": $$73945348-3977-4294-be56-080e2dd34ce4, "MasterSources": {"Sources": [[{"DataType": "SimulationSetup", "Component": $$dbefa17a-f3a5-4125-ab2d-73174e0b041f, "Transfer": None}]]}, "Notes": None, "UsedLicenses": None, "ActiveTransferComponents": [], "Solver": "ANSYS", "IsFailedState": False, "UpdateConditionParameter": None}</member-data>
      </Object>
      <Object Name="/Schematic/Component:Results 3" Version="1.0">
        <class-type valType="String">Component</class-type>
        <object-name valType="String">Results 3</object-name>
        <member-data valType="String">{"DisplayText": "Results", "ImageName": "results", "ComponentStateOnLastFailure": "UpToDate", "AlwaysBePartOfDpUpdate": False, "FullyUpToDateOnDps": None, "CoupledClients": [], "SubComponents": [], "DataSharedFrom": None, "DataSharing": "None", "DataContainer": "Results 3", "_overwrittenUpdatable": None, "Template": $$324d995d-b7d1-409a-8a89-2395ef8f44cb, "InSystem": $$73945348-3977-4294-be56-080e2dd34ce4, "MasterSources": {"Sources": [[{"DataType": "SimulationSolution", "Component": $$0d4b1b30-9e4a-4cd0-b68d-3f6f2cc33446, "Transfer": None}]]}, "Notes": None, "UsedLicenses": None, "ActiveTransferComponents": [], "Solver": "ANSYS", "IsFailedState": False, "UpdateConditionParameter": None}</member-data>
      </Object>
      <Object Name="/Schematic/Component:Engineering Data 4" Version="1.0">
        <class-type valType="String">Component</class-type>
        <object-name valType="String">Engineering Data 4</object-name>
        <member-data valType="String">{"DisplayText": "Engineering Data", "ImageName": "EngDataComponent16x16", "ComponentStateOnLastFailure": "UpToDate", "AlwaysBePartOfDpUpdate": False, "FullyUpToDateOnDps": None, "CoupledClients": [], "SubComponents": [], "DataSharedFrom": $$10ca5071-b4d7-4571-baa9-14c5c04364a3, "DataSharing": "Full", "DataContainer": "Engineering Data", "_overwrittenUpdatable": None, "Template": $$9d385fb1-9de7-4dbb-8084-0d54f9b5cd59, "InSystem": $$8b245bb6-dffd-4148-9c12-e7bbe70f6c87, "MasterSources": None, "Notes": None, "UsedLicenses": None, "ActiveTransferComponents": [], "Solver": None, "IsFailedState": False, "UpdateConditionParameter": None}</member-data>
      </Object>
      <Object Name="/Schematic/Component:Geometry 4" Version="1.0">
        <class-type valType="String">Component</class-type>
        <object-name valType="String">Geometry 4</object-name>
        <member-data valType="String">{"DisplayText": "Geometry", "ImageName": "cad_parasolid", "ComponentStateOnLastFailure": "UpToDate", "AlwaysBePartOfDpUpdate": False, "FullyUpToDateOnDps": None, "CoupledClients": [], "SubComponents": [], "DataSharedFrom": None, "DataSharing": "None", "DataContainer": "Geometry 4", "_overwrittenUpdatable": None, "Template": $$4c0103ac-ade8-4d02-a95b-1f8c5e75e3db, "InSystem": $$8b245bb6-dffd-4148-9c12-e7bbe70f6c87, "MasterSources": {"Sources": []}, "Notes": None, "UsedLicenses": None, "ActiveTransferComponents": [], "Solver": None, "IsFailedState": False, "UpdateConditionParameter": None}</member-data>
      </Object>
      <Object Name="/Schematic/Component:Model 4" Version="1.0">
        <class-type valType="String">Component</class-type>
        <object-name valType="String">Model 4</object-name>
        <member-data valType="String">{"DisplayText": "Model", "ImageName": "model2", "ComponentStateOnLastFailure": "UpToDate", "AlwaysBePartOfDpUpdate": False, "FullyUpToDateOnDps": None, "CoupledClients": [], "SubComponents": [], "DataSharedFrom": None, "DataSharing": "None", "DataContainer": "Model 4", "_overwrittenUpdatable": None, "Template": $$31cfdbd0-5a8f-4ebf-a9c3-e7bd0e155ab4, "InSystem": $$8b245bb6-dffd-4148-9c12-e7bbe70f6c87, "MasterSources": {"Sources": [[{"DataType": "EngineeringData", "Component": $$0f1c6609-8a8e-4bec-8c86-717e26ebd383, "Transfer": None}], [{"DataType": "Geometry", "Component": $$37370a5c-b61c-4fab-b111-649727cd3074, "Transfer": None}]]}, "Notes": None, "UsedLicenses": None, "ActiveTransferComponents": [], "Solver": "", "IsFailedState": False, "UpdateConditionParameter": None}</member-data>
      </Object>
      <Object Name="/Schematic/Component:Setup 4" Version="1.0">
        <class-type valType="String">Component</class-type>
        <object-name valType="String">Setup 4</object-name>
        <member-data valType="String">{"DisplayText": "Setup", "ImageName": "setup", "ComponentStateOnLastFailure": "UpToDate", "AlwaysBePartOfDpUpdate": False, "FullyUpToDateOnDps": None, "CoupledClients": [], "SubComponents": [], "DataSharedFrom": None, "DataSharing": "None", "DataContainer": "Setup 4", "_overwrittenUpdatable": None, "Template": $$d5eceebf-f654-4861-8351-f95fd9c0ef50, "InSystem": $$8b245bb6-dffd-4148-9c12-e7bbe70f6c87, "MasterSources": {"Sources": [[{"DataType": "MechanicalModel", "Component": $$cdbf7f3d-83d5-4956-bda1-79fa39d2514b, "Transfer": None}], [{"DataType": "MechanicalMesh", "Component": $$cdbf7f3d-83d5-4956-bda1-79fa39d2514b, "Transfer": None}]]}, "Notes": None, "UsedLicenses": None, "ActiveTransferComponents": [], "Solver": "ANSYS", "IsFailedState": False, "UpdateConditionParameter": None}</member-data>
      </Object>
      <Object Name="/Schematic/Component:Solution 4" Version="1.0">
        <class-type valType="String">Component</class-type>
        <object-name valType="String">Solution 4</object-name>
        <member-data valType="String">{"DisplayText": "Solution", "ImageName": "Mechanical_Solution", "ComponentStateOnLastFailure": "UpToDate", "AlwaysBePartOfDpUpdate": False, "FullyUpToDateOnDps": None, "CoupledClients": [], "SubComponents": [], "DataSharedFrom": None, "DataSharing": "None", "DataContainer": "Solution 4", "_overwrittenUpdatable": None, "Template": $$d2819b06-25f9-4546-9220-0faff31266a3, "InSystem": $$8b245bb6-dffd-4148-9c12-e7bbe70f6c87, "MasterSources": {"Sources": [[{"DataType": "SimulationSetup", "Component": $$d383ae51-2f1e-4284-bc1d-3818c3ca078a, "Transfer": None}]]}, "Notes": None, "UsedLicenses": None, "ActiveTransferComponents": [], "Solver": "ANSYS", "IsFailedState": False, "UpdateConditionParameter": None}</member-data>
      </Object>
      <Object Name="/Schematic/Component:Results 4" Version="1.0">
        <class-type valType="String">Component</class-type>
        <object-name valType="String">Results 4</object-name>
        <member-data valType="String">{"DisplayText": "Results", "ImageName": "results", "ComponentStateOnLastFailure": "UpToDate", "AlwaysBePartOfDpUpdate": False, "FullyUpToDateOnDps": None, "CoupledClients": [], "SubComponents": [], "DataSharedFrom": None, "DataSharing": "None", "DataContainer": "Results 4", "_overwrittenUpdatable": None, "Template": $$324d995d-b7d1-409a-8a89-2395ef8f44cb, "InSystem": $$8b245bb6-dffd-4148-9c12-e7bbe70f6c87, "MasterSources": {"Sources": [[{"DataType": "SimulationSolution", "Component": $$243adf16-227d-4731-8365-5fdb9f05e96f, "Transfer": None}]]}, "Notes": None, "UsedLicenses": None, "ActiveTransferComponents": [], "Solver": "ANSYS", "IsFailedState": False, "UpdateConditionParameter": None}</member-data>
      </Object>
      <Object Name="/Schematic/Component:Engineering Data 5" Version="1.0">
        <class-type valType="String">Component</class-type>
        <object-name valType="String">Engineering Data 5</object-name>
        <member-data valType="String">{"DisplayText": "Engineering Data", "ImageName": "EngDataComponent16x16", "ComponentStateOnLastFailure": "UpToDate", "AlwaysBePartOfDpUpdate": False, "FullyUpToDateOnDps": [], "CoupledClients": [], "SubComponents": [], "DataSharedFrom": $$0eb36952-cedd-4311-8063-6a9cbbf5b88e, "DataSharing": "Full", "DataContainer": "Engineering Data", "_overwrittenUpdatable": None, "Template": $$9d385fb1-9de7-4dbb-8084-0d54f9b5cd59, "InSystem": $$b8131a0a-3153-420d-b6b0-886c1a348804, "MasterSources": None, "Notes": None, "UsedLicenses": None, "ActiveTransferComponents": [], "Solver": None, "IsFailedState": False, "UpdateConditionParameter": None}</member-data>
      </Object>
      <Object Name="/Schematic/Component:Geometry 5" Version="1.0">
        <class-type valType="String">Component</class-type>
        <object-name valType="String">Geometry 5</object-name>
        <member-data valType="String">{"DisplayText": "Geometry", "ImageName": "cad_designmodeler", "ComponentStateOnLastFailure": "UpToDate", "AlwaysBePartOfDpUpdate": False, "FullyUpToDateOnDps": None, "CoupledClients": [], "SubComponents": [], "DataSharedFrom": None, "DataSharing": "None", "DataContainer": "Geometry 5", "_overwrittenUpdatable": None, "Template": $$4c0103ac-ade8-4d02-a95b-1f8c5e75e3db, "InSystem": $$b8131a0a-3153-420d-b6b0-886c1a348804, "MasterSources": {"Sources": []}, "Notes": None, "UsedLicenses": None, "ActiveTransferComponents": [], "Solver": None, "IsFailedState": False, "UpdateConditionParameter": None}</member-data>
      </Object>
      <Object Name="/Schematic/Component:Model 5" Version="1.0">
        <class-type valType="String">Component</class-type>
        <object-name valType="String">Model 5</object-name>
        <member-data valType="String">{"DisplayText": "Model", "ImageName": "model2", "ComponentStateOnLastFailure": "UpToDate", "AlwaysBePartOfDpUpdate": False, "FullyUpToDateOnDps": None, "CoupledClients": [], "SubComponents": [], "DataSharedFrom": None, "DataSharing": "None", "DataContainer": "Model 5", "_overwrittenUpdatable": None, "Template": $$31cfdbd0-5a8f-4ebf-a9c3-e7bd0e155ab4, "InSystem": $$b8131a0a-3153-420d-b6b0-886c1a348804, "MasterSources": {"Sources": [[{"DataType": "EngineeringData", "Component": $$ec573813-87ed-46f5-9893-8cfcf35d164f, "Transfer": None}], [{"DataType": "Geometry", "Component": $$016c8a4c-b7e3-43ad-ba84-e4bf2d4fca68, "Transfer": None}]]}, "Notes": None, "UsedLicenses": None, "ActiveTransferComponents": [], "Solver": "", "IsFailedState": False, "UpdateConditionParameter": None}</member-data>
      </Object>
      <Object Name="/Schematic/Component:Setup 5" Version="1.0">
        <class-type valType="String">Component</class-type>
        <object-name valType="String">Setup 5</object-name>
        <member-data valType="String">{"DisplayText": "Setup", "ImageName": "setup", "ComponentStateOnLastFailure": "UpToDate", "AlwaysBePartOfDpUpdate": False, "FullyUpToDateOnDps": None, "CoupledClients": [], "SubComponents": [], "DataSharedFrom": None, "DataSharing": "None", "DataContainer": "Setup 5", "_overwrittenUpdatable": None, "Template": $$d5eceebf-f654-4861-8351-f95fd9c0ef50, "InSystem": $$b8131a0a-3153-420d-b6b0-886c1a348804, "MasterSources": {"Sources": [[{"DataType": "MechanicalModel", "Component": $$4a38b191-8fa6-4084-97f9-6e7d25c9e01b, "Transfer": None}], [{"DataType": "MechanicalMesh", "Component": $$4a38b191-8fa6-4084-97f9-6e7d25c9e01b, "Transfer": None}]]}, "Notes": None, "UsedLicenses": None, "ActiveTransferComponents": [], "Solver": "ANSYS", "IsFailedState": False, "UpdateConditionParameter": None}</member-data>
      </Object>
      <Object Name="/Schematic/Component:Solution 5" Version="1.0">
        <class-type valType="String">Component</class-type>
        <object-name valType="String">Solution 5</object-name>
        <member-data valType="String">{"DisplayText": "Solution", "ImageName": "Mechanical_Solution", "ComponentStateOnLastFailure": "UpToDate", "AlwaysBePartOfDpUpdate": False, "FullyUpToDateOnDps": None, "CoupledClients": [], "SubComponents": [], "DataSharedFrom": None, "DataSharing": "None", "DataContainer": "Solution 5", "_overwrittenUpdatable": None, "Template": $$d2819b06-25f9-4546-9220-0faff31266a3, "InSystem": $$b8131a0a-3153-420d-b6b0-886c1a348804, "MasterSources": {"Sources": [[{"DataType": "SimulationSetup", "Component": $$1a7664b2-b281-4c48-acaa-e47256af64fd, "Transfer": None}]]}, "Notes": None, "UsedLicenses": None, "ActiveTransferComponents": [], "Solver": "ANSYS", "IsFailedState": False, "UpdateConditionParameter": None}</member-data>
      </Object>
      <Object Name="/Schematic/Component:Results 5" Version="1.0">
        <class-type valType="String">Component</class-type>
        <object-name valType="String">Results 5</object-name>
        <member-data valType="String">{"DisplayText": "Results", "ImageName": "results", "ComponentStateOnLastFailure": "UpToDate", "AlwaysBePartOfDpUpdate": False, "FullyUpToDateOnDps": None, "CoupledClients": [], "SubComponents": [], "DataSharedFrom": None, "DataSharing": "None", "DataContainer": "Results 5", "_overwrittenUpdatable": None, "Template": $$324d995d-b7d1-409a-8a89-2395ef8f44cb, "InSystem": $$b8131a0a-3153-420d-b6b0-886c1a348804, "MasterSources": {"Sources": [[{"DataType": "SimulationSolution", "Component": $$8f9f18d5-203b-448d-96cc-3556cffd03cf, "Transfer": None}]]}, "Notes": None, "UsedLicenses": None, "ActiveTransferComponents": [], "Solver": "ANSYS", "IsFailedState": False, "UpdateConditionParameter": None}</member-data>
      </Object>
    </Container>
    <Container Name="ReportDataContainer" Version="1.0">
      <container-type valType="String">Ansys.ProjectReporting.Addin:ReportDataContainer</container-type>
      <static-id valType="String">ReportDataContainer</static-id>
      <storage-scheme-id valType="String">version-1-format</storage-scheme-id>
      <deleted-sources valType="String">[]</deleted-sources>
      <last-updated valType="Int64">0</last-updated>
      <last-modified-by-usage valType="String">{"Extrinsic": 1703, "Input": 1694, "Output": 1694}</last-modified-by-usage>
      <outputs-generated-by-type valType="String">{}</outputs-generated-by-type>
      <contains-significant-data valType="Boolean">false</contains-significant-data>
    </Container>
    <Container Name="Graphics" Version="1.0">
      <container-type valType="String">Ansys.Graphics.GraphicsAddin:graphics</container-type>
      <static-id valType="String">Graphics</static-id>
      <storage-scheme-id valType="String">version-1-format</storage-scheme-id>
      <deleted-sources valType="String">[]</deleted-sources>
      <last-updated valType="Int64">0</last-updated>
      <last-modified-by-usage valType="String">{"Extrinsic": 19641, "Input": 1704, "Output": 1704}</last-modified-by-usage>
      <outputs-generated-by-type valType="String">{}</outputs-generated-by-type>
      <contains-significant-data valType="Boolean">false</contains-significant-data>
    </Container>
    <Container Name="Units" Version="1.0">
      <container-type valType="String">Ansys.Units.Commands.Addin:Units</container-type>
      <static-id valType="String">Units</static-id>
      <storage-scheme-id valType="String">version-1-format</storage-scheme-id>
      <deleted-sources valType="String">[]</deleted-sources>
      <last-updated valType="Int64">0</last-updated>
      <last-modified-by-usage valType="String">{"Extrinsic": 1705, "Input": 11849, "Output": 1705}</last-modified-by-usage>
      <outputs-generated-by-type valType="String">{}</outputs-generated-by-type>
      <contains-significant-data valType="Boolean">false</contains-significant-data>
      <Object Name="/Units/UnitSystemProjectSettings:UnitSystemProjectSettings" Version="1.0">
        <class-type valType="String">UnitSystemProjectSettings</class-type>
        <object-name valType="String">UnitSystemProjectSettings</object-name>
        <member-data valType="String">{"DisplayText": "UnitSystemProjectSettings", "DataContainerUnitSystemRegistry": {"Geometry": "DesignModelerUnitSystem_m", "Geometry 1": "DesignModelerUnitSystem_m", "Geometry 2": "DesignModelerUnitSystem_m", "Geometry 5": "DesignModelerUnitSystem_m"}}</member-data>
      </Object>
      <Object Name="/Units/UnitSystem:UnitSys" Version="1.0">
        <class-type valType="String">UnitSystem</class-type>
        <object-name valType="String">UnitSys</object-name>
        <member-data valType="String">{"DisplayText": "Metric (kg,m,s,°C,A,N,V)", "ChangedQuantityUnits": {}, "UnitSystemName": "MKS_STANDARD", "BaseUnitSystemName": "SI", "IsProjectUnitSystem": True, "IsDefault": False}</member-data>
      </Object>
      <Object Name="/Units/UnitSystem:UnitSys 1" Version="1.0">
        <class-type valType="String">UnitSystem</class-type>
        <object-name valType="String">UnitSys 1</object-name>
        <member-data valType="String">{"DisplayText": "DesignModeler Unit System (m, degree)", "ChangedQuantityUnits": {"Angle": "degree", "Temperature": "C", "Density Derivative wrt Temperature": "kg m^-3 C^-1", "Energy Source Coefficient": "W m^-3 C^-1", "Heat Transfer Coefficient": "W m^-2 C^-1", "Inverse Angle": "degree^-1", "Molar Entropy": "J mol^-1 C^-1", "Piezoelectric Strain Coefficient": "A s N^-1", "Piezoelectric Stress Coefficient": "A s m^-2", "Pressure Derivative wrt Temperature": "Pa C^-1", "Seebeck Coefficient": "V C^-1", "Specific Entropy": "J kg^-1 C^-1", "Specific Heat Capacity": "J kg^-1 C^-1", "Stress Per Temperature": "Pa C^-1", "Temperature Difference": "C", "Temperature Gradient": "C m^-1", "InvTemp1": "C^-1", "InvTemp2": "C^-2", "InvTemp3": "C^-3", "InvTemp4": "C^-4", "Thermal Capacitance": "J C^-1", "Thermal Conductance": "W C^-1", "Thermal Conductivity": "W m^-1 C^-1", "Thermal Contact Resistance": "W^-1 m^2 C", "Thermal Expansivity": "C^-1"}, "UnitSystemName": "DesignModelerUnitSystem_m", "BaseUnitSystemName": "SI", "IsProjectUnitSystem": False, "IsDefault": False}</member-data>
      </Object>
    </Container>
    <Container Name="DpdbContainer" Version="1.0">
      <container-type valType="String">Ansys.Dpdb.DpdbAddin:DpdbContainer</container-type>
      <static-id valType="String">DpdbContainer</static-id>
      <storage-scheme-id valType="String">version-1-format</storage-scheme-id>
      <deleted-sources valType="String">[]</deleted-sources>
      <last-updated valType="Int64">0</last-updated>
      <last-modified-by-usage valType="String">{"Extrinsic": 1713, "Input": 1708, "Output": 1708}</last-modified-by-usage>
      <outputs-generated-by-type valType="String">{}</outputs-generated-by-type>
      <contains-significant-data valType="Boolean">false</contains-significant-data>
      <Object Name="/DpdbContainer/DpdbSettings:Dpdb Settings Entity" Version="1.0">
        <class-type valType="String">DpdbSettings</class-type>
        <object-name valType="String">Dpdb Settings Entity</object-name>
        <member-data valType="String">{"DisplayText": "Dpdb Settings Entity", "ServerUrl": "https://localhost/dcs", "ServerUserName": "dcadmin", "ServerPassword": "dcadmin", "DatabaseName": None, "StartLocalEvaluatorOnUpdate": True, "ExecutionTime": 300, "UpdateDesignPointInSteps": False}</member-data>
      </Object>
    </Container>
  </Containers>
</Storage>
